# Supplementary material for: Waveforms of molecular oscillations reveal circadian timekeeping mechanisms
Source: Commun Biol. 2018 Nov 26;1:207. doi: 10.1038/s42003-018-0217-1 (PMC6255756; doi:10.1038/s42003-018-0217-1)
Supplement: Supplementary file 3 — Supplementary Data [file 42003_2018_217_MOESM3_ESM.xlsx]

## Sheet: Legend
Supplementary Data. Source data used for plotting the main figures. For each figure, see its corresponding sheet in this file.

## Sheet: Fig. 1b
Fig. 1b
time (hour)	x(t) (left panel)	x(t) (right panel)
0	4.5	0.29
0.01	4.50005	0.29
0.02	4.50018	0.29
0.03	4.50041	0.29
0.04	4.50073	0.29
0.05	4.50115	0.29
0.06	4.50165	0.29
0.07	4.50225	0.29
0.08	4.50293	0.29
0.09	4.50371	0.290001
0.1	4.50458	0.290001
0.11	4.50554	0.290001
0.12	4.5066	0.290001
0.13	4.50774	0.290002
0.14	4.50898	0.290002
0.15	4.51031	0.290002
0.16	4.51173	0.290003
0.17	4.51324	0.290003
0.18	4.51484	0.290004
0.19	4.51654	0.290005
0.2	4.51832	0.290006
0.21	4.5202	0.290007
0.22	4.52217	0.290008
0.23	4.52423	0.290009
0.24	4.52638	0.290011
0.25	4.52862	0.290013
0.26	4.53096	0.290015
0.27	4.53338	0.290017
0.28	4.5359	0.290019
0.29	4.53851	0.290022
0.3	4.54121	0.290024
0.31	4.544	0.290027
0.32	4.54689	0.290031
0.33	4.54986	0.290034
0.34	4.55293	0.290038
0.35	4.55608	0.290043
0.36	4.55933	0.290048
0.37	4.56267	0.290053
0.38	4.5661	0.290058
0.39	4.56962	0.290064
0.4	4.57324	0.290071
0.41	4.57694	0.290078
0.42	4.58074	0.290085
0.43	4.58462	0.290093
0.44	4.5886	0.290101
0.45	4.59267	0.29011
0.46	4.59683	0.29012
0.47	4.60108	0.29013
0.48	4.60542	0.290141
0.49	4.60985	0.290153
0.5	4.61437	0.290165
0.51	4.61899	0.290178
0.52	4.62369	0.290192
0.53	4.62849	0.290207
0.54	4.63337	0.290223
0.55	4.63835	0.290239
0.56	4.64342	0.290256
0.57	4.64858	0.290274
0.58	4.65383	0.290294
0.59	4.65916	0.290314
0.6	4.6646	0.290335
0.61	4.67012	0.290357
0.62	4.67573	0.290381
0.63	4.68143	0.290405
0.64	4.68722	0.290431
0.65	4.6931	0.290458
0.66	4.69907	0.290486
0.67	4.70514	0.290515
0.68	4.71129	0.290546
0.69	4.71753	0.290578
0.7	4.72386	0.290612
0.71	4.73029	0.290647
0.72	4.7368	0.290683
0.73	4.74341	0.290721
0.74	4.7501	0.290761
0.75	4.75688	0.290802
0.76	4.76375	0.290845
0.77	4.77072	0.290889
0.78	4.77777	0.290936
0.79	4.78491	0.290984
0.8	4.79214	0.291034
0.81	4.79947	0.291086
0.82	4.80688	0.291139
0.83	4.81438	0.291195
0.84	4.82197	0.291253
0.85	4.82965	0.291313
0.86	4.83742	0.291375
0.87	4.84528	0.291439
0.88	4.85322	0.291506
0.89	4.86126	0.291574
0.9	4.86939	0.291645
0.91	4.8776	0.291719
0.92	4.88591	0.291795
0.93	4.8943	0.291873
0.94	4.90278	0.291954
0.95	4.91135	0.292037
0.96	4.92001	0.292124
0.97	4.92876	0.292212
0.98	4.9376	0.292304
0.99	4.94652	0.292399
1	4.95554	0.292496
1.01	4.96464	0.292596
1.02	4.97383	0.2927
1.03	4.98311	0.292806
1.04	4.99248	0.292915
1.05	5.00194	0.293028
1.06	5.01148	0.293144
1.07	5.02111	0.293263
1.08	5.03083	0.293386
1.09	5.04064	0.293512
1.1	5.05054	0.293642
1.11	5.06052	0.293775
1.12	5.0706	0.293911
1.13	5.08076	0.294052
1.14	5.091	0.294196
1.15	5.10134	0.294344
1.16	5.11176	0.294496
1.17	5.12227	0.294652
1.18	5.13287	0.294812
1.19	5.14355	0.294976
1.2	5.15433	0.295144
1.21	5.16519	0.295316
1.22	5.17613	0.295493
1.23	5.18717	0.295674
1.24	5.19829	0.29586
1.25	5.20949	0.29605
1.26	5.22079	0.296244
1.27	5.23217	0.296444
1.28	5.24363	0.296648
1.29	5.25519	0.296857
1.3	5.26683	0.29707
1.31	5.27855	0.297289
1.32	5.29037	0.297513
1.33	5.30227	0.297742
1.34	5.31425	0.297976
1.35	5.32632	0.298215
1.36	5.33848	0.29846
1.37	5.35072	0.29871
1.38	5.36305	0.298966
1.39	5.37546	0.299227
1.4	5.38796	0.299494
1.41	5.40055	0.299767
1.42	5.41322	0.300046
1.43	5.42598	0.30033
1.44	5.43882	0.300621
1.45	5.45175	0.300917
1.46	5.46476	0.30122
1.47	5.47785	0.301529
1.48	5.49104	0.301845
1.49	5.5043	0.302167
1.5	5.51766	0.302495
1.51	5.53109	0.30283
1.52	5.54461	0.303172
1.53	5.55822	0.30352
1.54	5.57191	0.303876
1.55	5.58568	0.304238
1.56	5.59954	0.304607
1.57	5.61348	0.304984
1.58	5.62751	0.305368
1.59	5.64162	0.305759
1.6	5.65581	0.306158
1.61	5.67009	0.306564
1.62	5.68445	0.306977
1.63	5.6989	0.307399
1.64	5.71342	0.307828
1.65	5.72804	0.308265
1.66	5.74273	0.308711
1.67	5.75751	0.309164
1.68	5.77237	0.309625
1.69	5.78731	0.310095
1.7	5.80234	0.310573
1.71	5.81745	0.31106
1.72	5.83264	0.311555
1.73	5.84791	0.312059
1.74	5.86327	0.312572
1.75	5.87871	0.313093
1.76	5.89423	0.313624
1.77	5.90983	0.314164
1.78	5.92552	0.314712
1.79	5.94129	0.315271
1.8	5.95714	0.315838
1.81	5.97307	0.316416
1.82	5.98908	0.317002
1.83	6.00517	0.317599
1.84	6.02135	0.318205
1.85	6.0376	0.318822
1.86	6.05394	0.319448
1.87	6.07036	0.320084
1.88	6.08686	0.320731
1.89	6.10344	0.321388
1.9	6.1201	0.322056
1.91	6.13684	0.322734
1.92	6.15366	0.323423
1.93	6.17056	0.324123
1.94	6.18754	0.324834
1.95	6.2046	0.325556
1.96	6.22174	0.326289
1.97	6.23897	0.327033
1.98	6.25627	0.327789
1.99	6.27365	0.328556
2	6.29111	0.329335
2.01	6.30865	0.330125
2.02	6.32627	0.330928
2.03	6.34396	0.331742
2.04	6.36174	0.332569
2.05	6.3796	0.333408
2.06	6.39753	0.334259
2.07	6.41554	0.335122
2.08	6.43364	0.335999
2.09	6.45181	0.336887
2.1	6.47006	0.337789
2.11	6.48838	0.338704
2.12	6.50679	0.339632
2.13	6.52527	0.340572
2.14	6.54383	0.341527
2.15	6.56247	0.342494
2.16	6.58118	0.343476
2.17	6.59997	0.344471
2.18	6.61884	0.34548
2.19	6.63779	0.346502
2.2	6.65681	0.347539
2.21	6.67592	0.34859
2.22	6.69509	0.349656
2.23	6.71435	0.350736
2.24	6.73368	0.35183
2.25	6.75308	0.35294
2.26	6.77257	0.354064
2.27	6.79213	0.355203
2.28	6.81176	0.356357
2.29	6.83147	0.357527
2.3	6.85126	0.358712
2.31	6.87112	0.359912
2.32	6.89106	0.361128
2.33	6.91107	0.36236
2.34	6.93116	0.363608
2.35	6.95132	0.364872
2.36	6.97156	0.366152
2.37	6.99187	0.367449
2.38	7.01226	0.368762
2.39	7.03272	0.370092
2.4	7.05325	0.371438
2.41	7.07386	0.372801
2.42	7.09455	0.374182
2.43	7.11531	0.375579
2.44	7.13614	0.376994
2.45	7.15704	0.378427
2.46	7.17802	0.379877
2.47	7.19907	0.381345
2.48	7.22019	0.382831
2.49	7.24139	0.384334
2.5	7.26266	0.385857
2.51	7.284	0.387397
2.52	7.30542	0.388956
2.53	7.32691	0.390533
2.54	7.34847	0.39213
2.55	7.3701	0.393745
2.56	7.3918	0.395379
2.57	7.41358	0.397033
2.58	7.43543	0.398706
2.59	7.45735	0.400399
2.6	7.47934	0.402111
2.61	7.5014	0.403843
2.62	7.52353	0.405595
2.63	7.54574	0.407368
2.64	7.56801	0.40916
2.65	7.59036	0.410973
2.66	7.61277	0.412807
2.67	7.63526	0.414661
2.68	7.65781	0.416537
2.69	7.68044	0.418433
2.7	7.70314	0.420351
2.71	7.7259	0.42229
2.72	7.74874	0.424251
2.73	7.77164	0.426233
2.74	7.79461	0.428238
2.75	7.81766	0.430264
2.76	7.84077	0.432313
2.77	7.86395	0.434384
2.78	7.8872	0.436477
2.79	7.91052	0.438593
2.8	7.9339	0.440732
2.81	7.95735	0.442894
2.82	7.98088	0.44508
2.83	8.00446	0.447288
2.84	8.02812	0.44952
2.85	8.05185	0.451776
2.86	8.07564	0.454056
2.87	8.0995	0.45636
2.88	8.12342	0.458687
2.89	8.14741	0.46104
2.9	8.17147	0.463416
2.91	8.1956	0.465818
2.92	8.21979	0.468244
2.93	8.24405	0.470695
2.94	8.26837	0.473172
2.95	8.29276	0.475674
2.96	8.31722	0.478201
2.97	8.34174	0.480754
2.98	8.36633	0.483334
2.99	8.39098	0.485939
3	8.41569	0.48857
3.01	8.44047	0.491228
3.02	8.46532	0.493912
3.03	8.49023	0.496624
3.04	8.5152	0.499362
3.05	8.54024	0.502127
3.06	8.56535	0.50492
3.07	8.59051	0.50774
3.08	8.61574	0.510588
3.09	8.64104	0.513463
3.1	8.66639	0.516367
3.11	8.69181	0.519299
3.12	8.71729	0.522259
3.13	8.74284	0.525248
3.14	8.76845	0.528266
3.15	8.79412	0.531312
3.16	8.81985	0.534388
3.17	8.84564	0.537493
3.18	8.8715	0.540628
3.19	8.89742	0.543792
3.2	8.9234	0.546986
3.21	8.94944	0.55021
3.22	8.97554	0.553465
3.23	9.0017	0.55675
3.24	9.02793	0.560065
3.25	9.05421	0.563411
3.26	9.08056	0.566789
3.27	9.10696	0.570197
3.28	9.13342	0.573637
3.29	9.15995	0.577109
3.3	9.18653	0.580612
3.31	9.21318	0.584147
3.32	9.23988	0.587715
3.33	9.26664	0.591315
3.34	9.29346	0.594947
3.35	9.32034	0.598612
3.36	9.34728	0.60231
3.37	9.37428	0.606042
3.38	9.40134	0.609806
3.39	9.42845	0.613604
3.4	9.45562	0.617436
3.41	9.48285	0.621302
3.42	9.51014	0.625202
3.43	9.53748	0.629136
3.44	9.56488	0.633105
3.45	9.59234	0.637108
3.46	9.61985	0.641147
3.47	9.64742	0.645221
3.48	9.67505	0.64933
3.49	9.70273	0.653474
3.5	9.73047	0.657654
3.51	9.75827	0.661871
3.52	9.78612	0.666123
3.53	9.81403	0.670412
3.54	9.84199	0.674737
3.55	9.87	0.6791
3.56	9.89808	0.683499
3.57	9.9262	0.687935
3.58	9.95438	0.692409
3.59	9.98262	0.696921
3.6	10.0109	0.70147
3.61	10.0392	0.706057
3.62	10.0676	0.710683
3.63	10.0961	0.715347
3.64	10.1246	0.72005
3.65	10.1532	0.724791
3.66	10.1818	0.729572
3.67	10.2104	0.734392
3.68	10.2391	0.739252
3.69	10.2679	0.744151
3.7	10.2967	0.749091
3.71	10.3256	0.75407
3.72	10.3545	0.75909
3.73	10.3835	0.764151
3.74	10.4125	0.769252
3.75	10.4416	0.774395
3.76	10.4707	0.779579
3.77	10.4999	0.784804
3.78	10.5291	0.790071
3.79	10.5584	0.79538
3.8	10.5877	0.800731
3.81	10.6171	0.806125
3.82	10.6465	0.811561
3.83	10.676	0.81704
3.84	10.7055	0.822562
3.85	10.7351	0.828127
3.86	10.7647	0.833736
3.87	10.7944	0.839389
3.88	10.8241	0.845085
3.89	10.8539	0.850826
3.9	10.8837	0.856611
3.91	10.9136	0.862441
3.92	10.9435	0.868316
3.93	10.9735	0.874236
3.94	11.0035	0.880201
3.95	11.0335	0.886212
3.96	11.0636	0.892268
3.97	11.0938	0.898371
3.98	11.124	0.90452
3.99	11.1542	0.910715
4	11.1845	0.916957
4.01	11.2148	0.923247
4.02	11.2452	0.929583
4.03	11.2756	0.935967
4.04	11.3061	0.942398
4.05	11.3366	0.948877
4.06	11.3672	0.955405
4.07	11.3978	0.961981
4.08	11.4284	0.968605
4.09	11.4591	0.975279
4.1	11.4899	0.982001
4.11	11.5207	0.988773
4.12	11.5515	0.995594
4.13	11.5823	1.00247
4.14	11.6133	1.00939
4.15	11.6442	1.01636
4.16	11.6752	1.02338
4.17	11.7062	1.03045
4.18	11.7373	1.03758
4.19	11.7684	1.04475
4.2	11.7996	1.05198
4.21	11.8308	1.05926
4.22	11.8621	1.06659
4.23	11.8933	1.07397
4.24	11.9247	1.08141
4.25	11.956	1.0889
4.26	11.9875	1.09644
4.27	12.0189	1.10403
4.28	12.0504	1.11168
4.29	12.0819	1.11938
4.3	12.1135	1.12714
4.31	12.1451	1.13495
4.32	12.1768	1.14281
4.33	12.2085	1.15073
4.34	12.2402	1.15871
4.35	12.2719	1.16674
4.36	12.3038	1.17482
4.37	12.3356	1.18296
4.38	12.3675	1.19116
4.39	12.3994	1.19941
4.4	12.4313	1.20772
4.41	12.4633	1.21609
4.42	12.4954	1.22452
4.43	12.5274	1.233
4.44	12.5595	1.24154
4.45	12.5917	1.25013
4.46	12.6239	1.25879
4.47	12.6561	1.2675
4.48	12.6883	1.27627
4.49	12.7206	1.2851
4.5	12.7529	1.294
4.51	12.7853	1.30295
4.52	12.8177	1.31195
4.53	12.8501	1.32102
4.54	12.8825	1.33015
4.55	12.915	1.33934
4.56	12.9476	1.34859
4.57	12.9801	1.35791
4.58	13.0127	1.36728
4.59	13.0453	1.37671
4.6	13.078	1.38621
4.61	13.1107	1.39577
4.62	13.1434	1.40539
4.63	13.1762	1.41508
4.64	13.2089	1.42482
4.65	13.2418	1.43463
4.66	13.2746	1.4445
4.67	13.3075	1.45444
4.68	13.3404	1.46444
4.69	13.3734	1.47451
4.7	13.4063	1.48464
4.71	13.4394	1.49483
4.72	13.4724	1.50509
4.73	13.5055	1.51542
4.74	13.5386	1.52581
4.75	13.5717	1.53627
4.76	13.6048	1.54679
4.77	13.638	1.55738
4.78	13.6712	1.56804
4.79	13.7045	1.57876
4.8	13.7378	1.58955
4.81	13.7711	1.60041
4.82	13.8044	1.61134
4.83	13.8377	1.62233
4.84	13.8711	1.63339
4.85	13.9045	1.64453
4.86	13.938	1.65573
4.87	13.9715	1.667
4.88	14.0049	1.67834
4.89	14.0385	1.68975
4.9	14.072	1.70123
4.91	14.1056	1.71278
4.92	14.1392	1.7244
4.93	14.1728	1.73609
4.94	14.2064	1.74786
4.95	14.2401	1.75969
4.96	14.2738	1.7716
4.97	14.3075	1.78358
4.98	14.3413	1.79563
4.99	14.3751	1.80776
5	14.4089	1.81995
5.01	14.4427	1.83223
5.02	14.4765	1.84457
5.03	14.5104	1.85699
5.04	14.5443	1.86948
5.05	14.5782	1.88205
5.06	14.6121	1.89469
5.07	14.6461	1.90741
5.08	14.6801	1.9202
5.09	14.7141	1.93307
5.1	14.7481	1.94602
5.11	14.7821	1.95904
5.12	14.8162	1.97214
5.13	14.8503	1.98531
5.14	14.8844	1.99857
5.15	14.9185	2.0119
5.16	14.9527	2.0253
5.17	14.9868	2.03879
5.18	15.021	2.05235
5.19	15.0552	2.066
5.2	15.0894	2.07972
5.21	15.1237	2.09352
5.22	15.1579	2.1074
5.23	15.1922	2.12136
5.24	15.2265	2.13541
5.25	15.2608	2.14953
5.26	15.2952	2.16373
5.27	15.3295	2.17802
5.28	15.3639	2.19238
5.29	15.3983	2.20683
5.3	15.4327	2.22136
5.31	15.4671	2.23597
5.32	15.5016	2.25067
5.33	15.536	2.26544
5.34	15.5705	2.28031
5.35	15.605	2.29525
5.36	15.6395	2.31028
5.37	15.674	2.32539
5.38	15.7085	2.34059
5.39	15.7431	2.35588
5.4	15.7776	2.37124
5.41	15.8122	2.3867
5.42	15.8468	2.40224
5.43	15.8814	2.41786
5.44	15.916	2.43358
5.45	15.9507	2.44938
5.46	15.9853	2.46526
5.47	16.02	2.48124
5.48	16.0546	2.4973
5.49	16.0893	2.51345
5.5	16.124	2.52969
5.51	16.1587	2.54602
5.52	16.1934	2.56243
5.53	16.2282	2.57894
5.54	16.2629	2.59553
5.55	16.2977	2.61222
5.56	16.3324	2.629
5.57	16.3672	2.64587
5.58	16.402	2.66282
5.59	16.4368	2.67987
5.6	16.4716	2.69701
5.61	16.5064	2.71425
5.62	16.5412	2.73157
5.63	16.576	2.74899
5.64	16.6109	2.7665
5.65	16.6457	2.78411
5.66	16.6806	2.80181
5.67	16.7155	2.8196
5.68	16.7503	2.83749
5.69	16.7852	2.85547
5.7	16.8201	2.87355
5.71	16.855	2.89172
5.72	16.8899	2.90999
5.73	16.9248	2.92835
5.74	16.9597	2.94681
5.75	16.9946	2.96537
5.76	17.0296	2.98402
5.77	17.0645	3.00277
5.78	17.0994	3.02162
5.79	17.1344	3.04057
5.8	17.1693	3.05961
5.81	17.2043	3.07876
5.82	17.2392	3.098
5.83	17.2742	3.11735
5.84	17.3092	3.13679
5.85	17.3441	3.15633
5.86	17.3791	3.17598
5.87	17.4141	3.19572
5.88	17.4491	3.21556
5.89	17.4841	3.23551
5.9	17.5191	3.25556
5.91	17.554	3.27571
5.92	17.589	3.29596
5.93	17.624	3.31632
5.94	17.659	3.33678
5.95	17.694	3.35734
5.96	17.729	3.37801
5.97	17.764	3.39878
5.98	17.799	3.41966
5.99	17.834	3.44064
6	17.869	3.46172
6.01	17.904	3.48291
6.02	17.939	3.50421
6.03	17.974	3.52562
6.04	18.009	3.54713
6.05	18.044	3.56874
6.06	18.079	3.59047
6.07	18.114	3.6123
6.08	18.149	3.63424
6.09	18.184	3.65629
6.1	18.219	3.67845
6.11	18.254	3.70072
6.12	18.2889	3.7231
6.13	18.3239	3.74559
6.14	18.3589	3.76818
6.15	18.3939	3.79089
6.16	18.4289	3.81371
6.17	18.4638	3.83664
6.18	18.4988	3.85968
6.19	18.5337	3.88284
6.2	18.5687	3.90611
6.21	18.6036	3.92949
6.22	18.6386	3.95298
6.23	18.6735	3.97659
6.24	18.7085	4.00031
6.25	18.7434	4.02414
6.26	18.7783	4.04809
6.27	18.8132	4.07216
6.28	18.8481	4.09634
6.29	18.883	4.12063
6.3	18.9179	4.14504
6.31	18.9528	4.16957
6.32	18.9877	4.19422
6.33	19.0226	4.21898
6.34	19.0574	4.24386
6.35	19.0923	4.26886
6.36	19.1271	4.29398
6.37	19.162	4.31921
6.38	19.1968	4.34457
6.39	19.2316	4.37004
6.4	19.2665	4.39563
6.41	19.3013	4.42135
6.42	19.3361	4.44718
6.43	19.3708	4.47314
6.44	19.4056	4.49921
6.45	19.4404	4.52541
6.46	19.4751	4.55173
6.47	19.5099	4.57818
6.48	19.5446	4.60474
6.49	19.5793	4.63143
6.5	19.614	4.65825
6.51	19.6487	4.68518
6.52	19.6834	4.71224
6.53	19.7181	4.73943
6.54	19.7527	4.76674
6.55	19.7874	4.79418
6.56	19.822	4.82174
6.57	19.8566	4.84943
6.58	19.8912	4.87725
6.59	19.9258	4.90519
6.6	19.9604	4.93326
6.61	19.9949	4.96146
6.62	20.0295	4.98979
6.63	20.064	5.01824
6.64	20.0985	5.04683
6.65	20.1331	5.07554
6.66	20.1675	5.10438
6.67	20.202	5.13336
6.68	20.2365	5.16246
6.69	20.2709	5.1917
6.7	20.3053	5.22106
6.71	20.3397	5.25056
6.72	20.3741	5.28019
6.73	20.4085	5.30996
6.74	20.4428	5.33985
6.75	20.4772	5.36988
6.76	20.5115	5.40004
6.77	20.5458	5.43034
6.78	20.5801	5.46077
6.79	20.6143	5.49134
6.8	20.6486	5.52204
6.81	20.6828	5.55288
6.82	20.717	5.58385
6.83	20.7512	5.61496
6.84	20.7854	5.64621
6.85	20.8195	5.6776
6.86	20.8536	5.70912
6.87	20.8878	5.74078
6.88	20.9218	5.77258
6.89	20.9559	5.80452
6.9	20.9899	5.83659
6.91	21.024	5.86881
6.92	21.058	5.90117
6.93	21.092	5.93367
6.94	21.1259	5.96631
6.95	21.1598	5.99909
6.96	21.1938	6.03201
6.97	21.2276	6.06507
6.98	21.2615	6.09828
6.99	21.2953	6.13163
7	21.3292	6.16512
7.01	21.363	6.19876
7.02	21.3967	6.23254
7.03	21.4305	6.26647
7.04	21.4642	6.30054
7.05	21.4979	6.33475
7.06	21.5316	6.36912
7.07	21.5652	6.40362
7.08	21.5988	6.43828
7.09	21.6324	6.47308
7.1	21.666	6.50803
7.11	21.6996	6.54313
7.12	21.7331	6.57838
7.13	21.7666	6.61377
7.14	21.8	6.64932
7.15	21.8335	6.68501
7.16	21.8669	6.72086
7.17	21.9003	6.75685
7.18	21.9336	6.793
7.19	21.967	6.82929
7.2	22.0003	6.86574
7.21	22.0335	6.90234
7.22	22.0668	6.9391
7.23	22.1	6.976
7.24	22.1332	7.01306
7.25	22.1663	7.05028
7.26	22.1995	7.08765
7.27	22.2326	7.12517
7.28	22.2656	7.16284
7.29	22.2987	7.20068
7.3	22.3317	7.23867
7.31	22.3647	7.27681
7.32	22.3976	7.31512
7.33	22.4305	7.35358
7.34	22.4634	7.3922
7.35	22.4963	7.43097
7.36	22.5291	7.4699
7.37	22.5619	7.509
7.38	22.5946	7.54825
7.39	22.6273	7.58766
7.4	22.66	7.62724
7.41	22.6927	7.66697
7.42	22.7253	7.70687
7.43	22.7579	7.74692
7.44	22.7905	7.78714
7.45	22.823	7.82752
7.46	22.8555	7.86807
7.47	22.888	7.90877
7.48	22.9204	7.94964
7.49	22.9528	7.99068
7.5	22.9851	8.03188
7.51	23.0174	8.07325
7.52	23.0497	8.11478
7.53	23.082	8.15647
7.54	23.1142	8.19834
7.55	23.1464	8.24037
7.56	23.1785	8.28256
7.57	23.2106	8.32493
7.58	23.2427	8.36746
7.59	23.2747	8.41016
7.6	23.3067	8.45303
7.61	23.3386	8.49607
7.62	23.3706	8.53928
7.63	23.4024	8.58267
7.64	23.4343	8.62622
7.65	23.4661	8.66994
7.66	23.4978	8.71384
7.67	23.5296	8.7579
7.68	23.5613	8.80214
7.69	23.5929	8.84656
7.7	23.6245	8.89114
7.71	23.6561	8.9359
7.72	23.6876	8.98084
7.73	23.7191	9.02595
7.74	23.7506	9.07123
7.75	23.782	9.1167
7.76	23.8133	9.16233
7.77	23.8447	9.20815
7.78	23.876	9.25414
7.79	23.9072	9.30031
7.8	23.9384	9.34666
7.81	23.9696	9.39318
7.82	24.0007	9.43989
7.83	24.0318	9.48677
7.84	24.0628	9.53384
7.85	24.0938	9.58108
7.86	24.1248	9.62851
7.87	24.1557	9.67611
7.88	24.1866	9.7239
7.89	24.2174	9.77187
7.9	24.2482	9.82003
7.91	24.2789	9.86837
7.92	24.3096	9.91689
7.93	24.3402	9.96559
7.94	24.3708	10.0145
7.95	24.4014	10.0636
7.96	24.4319	10.1128
7.97	24.4624	10.1623
7.98	24.4928	10.2119
7.99	24.5232	10.2617
8	24.5535	10.3117
8.01	24.5838	10.3619
8.02	24.6141	10.4123
8.03	24.6442	10.4629
8.04	24.6744	10.5136
8.05	24.7045	10.5646
8.06	24.7346	10.6157
8.07	24.7646	10.6671
8.08	24.7945	10.7186
8.09	24.8244	10.7703
8.1	24.8543	10.8222
8.11	24.8841	10.8743
8.12	24.9139	10.9266
8.13	24.9436	10.9791
8.14	24.9733	11.0318
8.15	25.0029	11.0846
8.16	25.0325	11.1377
8.17	25.062	11.191
8.18	25.0915	11.2444
8.19	25.1209	11.2981
8.2	25.1503	11.3519
8.21	25.1796	11.406
8.22	25.2089	11.4602
8.23	25.2381	11.5147
8.24	25.2673	11.5693
8.25	25.2964	11.6242
8.26	25.3255	11.6792
8.27	25.3545	11.7345
8.28	25.3835	11.7899
8.29	25.4124	11.8456
8.3	25.4413	11.9014
8.31	25.4701	11.9575
8.32	25.4989	12.0137
8.33	25.5276	12.0702
8.34	25.5563	12.1268
8.35	25.5849	12.1837
8.36	25.6134	12.2408
8.37	25.6419	12.298
8.38	25.6704	12.3555
8.39	25.6988	12.4132
8.4	25.7271	12.4711
8.41	25.7554	12.5292
8.42	25.7836	12.5875
8.43	25.8118	12.646
8.44	25.84	12.7048
8.45	25.868	12.7637
8.46	25.896	12.8228
8.47	25.924	12.8822
8.48	25.9519	12.9417
8.49	25.9798	13.0015
8.5	26.0076	13.0615
8.51	26.0353	13.1217
8.52	26.063	13.1821
8.53	26.0906	13.2427
8.54	26.1182	13.3036
8.55	26.1457	13.3646
8.56	26.1731	13.4259
8.57	26.2005	13.4874
8.58	26.2279	13.5491
8.59	26.2552	13.611
8.6	26.2824	13.6731
8.61	26.3096	13.7355
8.62	26.3367	13.798
8.63	26.3637	13.8608
8.64	26.3907	13.9238
8.65	26.4177	13.987
8.66	26.4446	14.0505
8.67	26.4714	14.1141
8.68	26.4981	14.178
8.69	26.5249	14.2421
8.7	26.5515	14.3064
8.71	26.5781	14.371
8.72	26.6046	14.4358
8.73	26.6311	14.5008
8.74	26.6575	14.566
8.75	26.6838	14.6314
8.76	26.7101	14.6971
8.77	26.7363	14.763
8.78	26.7625	14.8291
8.79	26.7886	14.8954
8.8	26.8146	14.962
8.81	26.8406	15.0288
8.82	26.8665	15.0958
8.83	26.8924	15.1631
8.84	26.9182	15.2305
8.85	26.9439	15.2982
8.86	26.9696	15.3662
8.87	26.9952	15.4344
8.88	27.0207	15.5028
8.89	27.0462	15.5714
8.9	27.0716	15.6403
8.91	27.097	15.7094
8.92	27.1223	15.7787
8.93	27.1475	15.8482
8.94	27.1727	15.918
8.95	27.1978	15.9881
8.96	27.2228	16.0583
8.97	27.2478	16.1289
8.98	27.2727	16.1996
8.99	27.2976	16.2706
9	27.3223	16.3418
9.01	27.3471	16.4132
9.02	27.3717	16.4849
9.03	27.3963	16.5568
9.04	27.4208	16.629
9.05	27.4453	16.7013
9.06	27.4697	16.7739
9.07	27.494	16.8467
9.08	27.5182	16.9198
9.09	27.5424	16.993
9.1	27.5666	17.0664
9.11	27.5906	17.1401
9.12	27.6146	17.2139
9.13	27.6385	17.288
9.14	27.6624	17.3622
9.15	27.6862	17.4367
9.16	27.7099	17.5113
9.17	27.7336	17.5861
9.18	27.7572	17.6611
9.19	27.7807	17.7363
9.2	27.8041	17.8116
9.21	27.8275	17.8871
9.22	27.8508	17.9628
9.23	27.8741	18.0387
9.24	27.8973	18.1147
9.25	27.9204	18.1909
9.26	27.9434	18.2672
9.27	27.9664	18.3437
9.28	27.9893	18.4204
9.29	28.0121	18.4971
9.3	28.0349	18.5741
9.31	28.0576	18.6511
9.32	28.0802	18.7283
9.33	28.1028	18.8057
9.34	28.1253	18.8831
9.35	28.1477	18.9607
9.36	28.17	19.0385
9.37	28.1923	19.1163
9.38	28.2145	19.1942
9.39	28.2366	19.2723
9.4	28.2587	19.3505
9.41	28.2807	19.4288
9.42	28.3026	19.5072
9.43	28.3244	19.5857
9.44	28.3462	19.6643
9.45	28.3679	19.7429
9.46	28.3896	19.8217
9.47	28.4111	19.9006
9.48	28.4326	19.9795
9.49	28.454	20.0585
9.5	28.4754	20.1377
9.51	28.4966	20.2168
9.52	28.5178	20.2961
9.53	28.539	20.3754
9.54	28.56	20.4548
9.55	28.581	20.5342
9.56	28.6019	20.6137
9.57	28.6227	20.6933
9.58	28.6435	20.7729
9.59	28.6642	20.8526
9.6	28.6848	20.9323
9.61	28.7053	21.012
9.62	28.7258	21.0918
9.63	28.7462	21.1716
9.64	28.7665	21.2515
9.65	28.7867	21.3314
9.66	28.8069	21.4113
9.67	28.827	21.4912
9.68	28.847	21.5712
9.69	28.8669	21.6511
9.7	28.8868	21.7311
9.71	28.9066	21.8111
9.72	28.9263	21.8911
9.73	28.9459	21.9711
9.74	28.9655	22.0511
9.75	28.9849	22.1311
9.76	29.0044	22.2111
9.77	29.0237	22.2911
9.78	29.0429	22.371
9.79	29.0621	22.451
9.8	29.0812	22.5309
9.81	29.1002	22.6108
9.82	29.1192	22.6907
9.83	29.1381	22.7706
9.84	29.1568	22.8504
9.85	29.1756	22.9302
9.86	29.1942	23.0099
9.87	29.2128	23.0896
9.88	29.2312	23.1692
9.89	29.2496	23.2489
9.9	29.268	23.3284
9.91	29.2862	23.4079
9.92	29.3044	23.4873
9.93	29.3225	23.5667
9.94	29.3405	23.646
9.95	29.3584	23.7253
9.96	29.3763	23.8044
9.97	29.3941	23.8835
9.98	29.4118	23.9625
9.99	29.4294	24.0415
10	29.4469	4 24.120314
10.01	29.4644	4 24.199073
10.02	29.4818	5 24.277741
10.03	29.4991	6 24.356314
10.04	29.5163	8 24.434788
10.05	29.5334	9 24.513162
10.06	29.5505	1 24.591430
10.07	29.5675	3 24.669591
10.08	29.5844	4 24.747640
10.09	29.6012	5 24.825576
10.1	29.6179	6 24.903393
10.11	29.6346	7 24.981090
10.12	29.6512	6 25.058662
10.13	29.6677	5 25.136107
10.14	29.6841	3 25.213421
10.15	29.7004	0 25.290601
10.16	29.7167	6 25.367644
10.17	29.7329	1 25.444547
10.18	29.749	4 25.521306
10.19	29.765	6 25.597917
10.2	29.7809	7 25.674379
10.21	29.7967	6 25.750687
10.22	29.8125	3 25.826838
10.23	29.8282	8 25.902829
10.24	29.8438	1 25.978657
10.25	29.8593	3 26.054318
10.26	29.8748	2 26.129809
10.27	29.8901	8 26.205127
10.28	29.9054	3 26.280269
10.29	29.9206	4 26.355231
10.3	29.9357	4 26.430011
10.31	29.9507	0 26.504604
10.32	29.9657	4 26.579008
10.33	29.9805	5 26.653219
10.34	29.9953	3 26.727234
10.35	30.01	7 26.801050
10.36	30.0246	9 26.874664
10.37	30.0391	7 26.948071
10.38	30.0536	2 27.021270
10.39	30.0679	3 27.094257
10.4	30.0822	1 27.167028
10.41	30.0964	5 27.239581
10.42	30.1105	5 27.311911
10.43	30.1245	1 27.384016
10.44	30.1385	3 27.455893
10.45	30.1523	1 27.527537
10.46	30.1661	5 27.598947
10.47	30.1798	5 27.670119
10.48	30.1934	0 27.741048
10.49	30.2069	1 27.811733
10.5	30.2204	7 27.882170
10.51	30.2337	9 27.952356
10.52	30.247	6 28.022287
10.53	30.2602	8 28.091960
10.54	30.2733	5 28.161372
10.55	30.2863	7 28.230519
10.56	30.2992	4 28.299399
10.57	30.312	6 28.368008
10.58	30.3248	2 28.436343
10.59	30.3375	3 28.504400
10.6	30.3501	9 28.572176
10.61	30.3626	9 28.639669
10.62	30.375	3 28.706874
10.63	30.3873	2 28.773789
10.64	30.3996	5 28.840410
10.65	30.4117	2 28.906734
10.66	30.4238	3 28.972758
10.67	30.4358	8 29.038479
10.68	30.4477	7 29.103892
10.69	30.4595	0 29.168995
10.7	30.4712	6 29.233786
10.71	30.4828	7 29.298259
10.72	30.4944	0 29.362413
10.73	30.5059	7 29.426243
10.74	30.5172	8 29.489748
10.75	30.5285	1 29.552922
10.76	30.5397	8 29.615764
10.77	30.5509	9 29.678270
10.78	30.5619	2 29.740436
10.79	30.5728	8 29.802260
10.8	30.5837	7 29.863737
10.81	30.5945	9 29.924866
10.82	30.6052	4 29.985642
10.83	30.6158	2 30.046062
10.84	30.6263	2 30.106123
10.85	30.6367	4 30.165822
10.86	30.647	0 30.225156
10.87	30.6573	7 30.284121
10.88	30.6674	7 30.342714
10.89	30.6775	0 30.400931
10.9	30.6875	4 30.458770
10.91	30.6974	1 30.516228
10.92	30.7072	9 30.573300
10.93	30.7169	0 30.629984
10.94	30.7265	3 30.686276
10.95	30.7361	7 30.742174
10.96	30.7456	4 30.797673
10.97	30.7549	2 30.852771
10.98	30.7642	1 30.907465
10.99	30.7734	3 30.961750
11	30.7825	6 31.015625
11.01	30.7915	0 31.069085
11.02	30.8004	6 31.122127
11.03	30.8093	3 31.174748
11.04	30.818	2 31.226946
11.05	30.8267	1 31.278716
11.06	30.8352	2 31.330055
11.07	30.8437	5 31.380960
11.08	30.8521	8 31.431428
11.09	30.8604	2 31.481455
11.1	30.8686	7 31.531039
11.11	30.8768	3 31.580176
11.12	30.8848	0 31.628862
11.13	30.8927	8 31.677095
11.14	30.9006	6 31.724871
11.15	30.9084	5 31.772187
11.16	30.9161	5 31.819040
11.17	30.9236	5 31.865426
11.18	30.9311	6 31.911342
11.19	30.9386	7 31.956786
11.2	30.9459	9 32.001752
11.21	30.9531	1 32.046240
11.22	30.9603	4 32.090244
11.23	30.9673	6 32.133762
11.24	30.9743	9 32.176791
11.25	30.9811	2 32.219328
11.26	30.9879	6 32.261368
11.27	30.9946	9 32.302909
11.28	31.0012	2 32.343948
11.29	31.0077	6 32.384481
11.3	31.0142	9 32.424505
11.31	31.0205	2 32.464016
11.32	31.0267	5 32.503013
11.33	31.0329	8 32.541490
11.34	31.039	1 32.579446
11.35	31.0449	3 32.616876
11.36	31.0508	5 32.653778
11.37	31.0566	7 32.690148
11.38	31.0623	8 32.725983
11.39	31.0679	9 32.761280
11.4	31.0734	0 32.796035
11.41	31.0789	0 32.830245
11.42	31.0842	9 32.863907
11.43	31.0894	8 32.897018
11.44	31.0946	6 32.929574
11.45	31.0997	4 32.961572
11.46	31.1047	1 32.993009
11.47	31.1095	7 33.023882
11.48	31.1143	3 33.054187
11.49	31.119	7 33.083922
11.5	31.1237	1 33.113082
11.51	31.1282	4 33.141665
11.52	31.1326	6 33.169670
11.53	31.1369	7 33.197099
11.54	31.1412	8 33.223950
11.55	31.1454	7 33.250223
11.56	31.1494	5 33.275919
11.57	31.1534	3 33.301037
11.58	31.1573	9 33.325578
11.59	31.1611	4 33.349542
11.6	31.1648	8 33.372928
11.61	31.1684	1 33.395737
11.62	31.1719	3 33.417968
11.63	31.1754	4 33.439622
11.64	31.1787	3 33.460699
11.65	31.182	1 33.481198
11.66	31.1851	8 33.501119
11.67	31.1882	4 33.520464
11.68	31.1911	8 33.539230
11.69	31.194	1 33.557420
11.7	31.1968	3 33.575031
11.71	31.1995	4 33.592066
11.72	31.2021	3 33.608523
11.73	31.2047	0 33.624402
11.74	31.2071	7 33.639704
11.75	31.2094	1 33.654429
11.76	31.2116	5 33.668576
11.77	31.2138	7 33.682146
11.78	31.2159	7 33.695138
11.79	31.2178	6 33.707553
11.8	31.2197	4 33.719391
11.81	31.2215	0 33.730651
11.82	31.2232	4 33.741333
11.83	31.2248	7 33.751438
11.84	31.2263	9 33.760966
11.85	31.2277	9 33.769916
11.86	31.2291	7 33.778289
11.87	31.2303	4 33.786085
11.88	31.2314	9 33.793303
11.89	31.2325	3 33.799943
11.9	31.2335	5 33.806006
11.91	31.2343	5 33.811492
11.92	31.2351	4 33.816400
11.93	31.2358	1 33.820731
11.94	31.2364	7 33.824484
11.95	31.2369	1 33.827660
11.96	31.2373	3 33.830259
11.97	31.2376	4 33.832280
11.98	31.2379	3 33.833723
11.99	31.238	0 33.834589
12	31.238	6 33.834878
12.01	31.238	0 33.834589
12.02	31.2379	3 33.833723
12.03	31.2376	4 33.832280
12.04	31.2373	3 33.830259
12.05	31.2369	1 33.827660
12.06	31.2364	7 33.824484
12.07	31.2358	1 33.820731
12.08	31.2351	4 33.816400
12.09	31.2343	5 33.811492
12.1	31.2335	5 33.806006
12.11	31.2325	3 33.799943
12.12	31.2314	9 33.793303
12.13	31.2303	4 33.786085
12.14	31.2291	8 33.778289
12.15	31.2277	9 33.769916
12.16	31.2263	9 33.760966
12.17	31.2248	8 33.751438
12.18	31.2232	5 33.741333
12.19	31.2215	1 33.730651
12.2	31.2197	5 33.719391
12.21	31.2178	7 33.707553
12.22	31.2159	8 33.695138
12.23	31.2138	8 33.682146
12.24	31.2116	6 33.668576
12.25	31.2094	2 33.654429
12.26	31.2071	8 33.639704
12.27	31.2047	1 33.624402
12.28	31.2021	4 33.608523
12.29	31.1995	5 33.592066
12.3	31.1968	4 33.575031
12.31	31.194	3 33.557420
12.32	31.1912	0 33.539230
12.33	31.1882	5 33.520464
12.34	31.1851	0 33.501119
12.35	31.182	3 33.481198
12.36	31.1787	5 33.460699
12.37	31.1754	5 33.439622
12.38	31.1719	5 33.417968
12.39	31.1684	3 33.395737
12.4	31.1648	0 33.372928
12.41	31.1611	6 33.349542
12.42	31.1573	1 33.325578
12.43	31.1534	5 33.301037
12.44	31.1494	7 33.275919
12.45	31.1454	9 33.250223
12.46	31.1412	0 33.223950
12.47	31.137	0 33.197099
12.48	31.1326	8 33.169670
12.49	31.1282	6 33.141665
12.5	31.1237	3 33.113082
12.51	31.1191	0 33.083922
12.52	31.1143	5 33.054187
12.53	31.1095	0 33.023882
12.54	31.1047	3 32.993009
12.55	31.0997	7 32.961572
12.56	31.0946	9 32.929574
12.57	31.0895	1 32.897018
12.58	31.0842	2 32.863907
12.59	31.0789	3 32.830245
12.6	31.0734	3 32.796035
12.61	31.0679	2 32.761280
12.62	31.0623	1 32.725983
12.63	31.0566	0 32.690148
12.64	31.0508	8 32.653778
12.65	31.0449	6 32.616876
12.66	31.039	4 32.579446
12.67	31.0329	1 32.541490
12.68	31.0267	8 32.503013
12.69	31.0205	5 32.464016
12.7	31.0142	2 32.424505
12.71	31.0077	9 32.384481
12.72	31.0012	6 32.343948
12.73	30.9946	2 32.302909
12.74	30.9879	9 32.261368
12.75	30.9811	6 32.219328
12.76	30.9743	3 32.176791
12.77	30.9673	0 32.133762
12.78	30.9603	7 32.090244
12.79	30.9531	5 32.046240
12.8	30.9459	3 32.001752
12.81	30.9386	1 31.956786
12.82	30.9312	0 31.911342
12.83	30.9236	9 31.865426
12.84	30.9161	9 31.819040
12.85	30.9084	9 31.772187
12.86	30.9006	0 31.724871
12.87	30.8928	2 31.677095
12.88	30.8848	4 31.628862
12.89	30.8768	7 31.580176
12.9	30.8686	1 31.531039
12.91	30.8604	6 31.481455
12.92	30.8521	2 31.431428
12.93	30.8437	9 31.380960
12.94	30.8352	7 31.330055
12.95	30.8267	6 31.278716
12.96	30.818	6 31.226946
12.97	30.8093	8 31.174748
12.98	30.8004	0 31.122127
12.99	30.7915	5 31.069085
13	30.7825	0 31.015625
13.01	30.7734	7 30.961750
13.02	30.7642	6 30.907465
13.03	30.7549	6 30.852771
13.04	30.7456	8 30.797673
13.05	30.7361	2 30.742174
13.06	30.7265	7 30.686276
13.07	30.7169	5 30.629984
13.08	30.7072	4 30.573300
13.09	30.6974	6 30.516228
13.1	30.6875	9 30.458770
13.11	30.6775	5 30.400931
13.12	30.6674	2 30.342714
13.13	30.6573	2 30.284121
13.14	30.647	5 30.225156
13.15	30.6367	0 30.165822
13.16	30.6263	7 30.106123
13.17	30.6158	7 30.046062
13.18	30.6052	9 29.985642
13.19	30.5945	5 29.924866
13.2	30.5837	3 29.863737
13.21	30.5728	4 29.802260
13.22	30.5619	7 29.740436
13.23	30.5509	4 29.678270
13.24	30.5398	4 29.615764
13.25	30.5285	7 29.552922
13.26	30.5173	3 29.489748
13.27	30.5059	3 29.426243
13.28	30.4944	6 29.362413
13.29	30.4828	2 29.298259
13.3	30.4712	2 29.233786
13.31	30.4595	6 29.168995
13.32	30.4477	3 29.103892
13.33	30.4358	4 29.038479
13.34	30.4238	9 28.972758
13.35	30.4117	8 28.906734
13.36	30.3996	1 28.840410
13.37	30.3873	8 28.773789
13.38	30.375	0 28.706874
13.39	30.3626	5 28.639669
13.4	30.3501	5 28.572176
13.41	30.3375	9 28.504400
13.42	30.3248	8 28.436343
13.43	30.3121	2 28.368008
13.44	30.2992	0 28.299399
13.45	30.2863	3 28.230519
13.46	30.2733	1 28.161372
13.47	30.2602	4 28.091960
13.48	30.247	2 28.022287
13.49	30.2337	5 27.952356
13.5	30.2204	4 27.882170
13.51	30.2069	8 27.811733
13.52	30.1934	7 27.741048
13.53	30.1798	2 27.670119
13.54	30.1661	2 27.598947
13.55	30.1523	8 27.527537
13.56	30.1385	0 27.455893
13.57	30.1245	8 27.384016
13.58	30.1105	2 27.311911
13.59	30.0964	2 27.239581
13.6	30.0822	8 27.167028
13.61	30.0679	0 27.094257
13.62	30.0536	9 27.021270
13.63	30.0391	4 26.948071
13.64	30.0246	6 26.874664
13.65	30.01	5 26.801050
13.66	29.9953	0 26.727234
13.67	29.9805	2 26.653219
13.68	29.9657	1 26.579008
13.69	29.9507	8 26.504604
13.7	29.9357	1 26.430011
13.71	29.9206	2 26.355231
13.72	29.9054	0 26.280269
13.73	29.8901	6 26.205127
13.74	29.8748	9 26.129809
13.75	29.8593	0 26.054318
13.76	29.8438	9 25.978657
13.77	29.8282	6 25.902829
13.78	29.8125	1 25.826838
13.79	29.7967	4 25.750687
13.8	29.7809	5 25.674379
13.81	29.765	4 25.597917
13.82	29.749	2 25.521306
13.83	29.7329	9 25.444547
13.84	29.7167	4 25.367644
13.85	29.7004	8 25.290601
13.86	29.6841	1 25.213421
13.87	29.6677	3 25.136107
13.88	29.6512	4 25.058662
13.89	29.6346	5 24.981090
13.9	29.6179	5 24.903393
13.91	29.6012	4 24.825576
13.92	29.5844	3 24.747640
13.93	29.5675	1 24.669591
13.94	29.5505	0 24.591430
13.95	29.5334	8 24.513162
13.96	29.5163	6 24.434788
13.97	29.4991	5 24.356314
13.98	29.4818	3 24.277741
13.99	29.4644	3 24.199073
14	29.4469	2 24.120314
14.01	29.4294	3 24.041467
14.02	29.4118	4 23.962534
14.03	29.3941	6 23.883520
14.04	29.3763	9 23.804427
14.05	29.3584	3 23.725259
14.06	29.3405	8 23.646019
14.07	29.3225	5 23.566710
14.08	29.3044	4 23.487336
14.09	29.2862	3 23.407899
14.1	29.268	5 23.328403
14.11	29.2496	9 23.248852
14.12	29.2312	4 23.169248
14.13	29.2128	2 23.089595
14.14	29.1942	2 23.009896
14.15	29.1756	4 22.930155
14.16	29.1568	9 22.850374
14.17	29.1381	6 22.770557
14.18	29.1192	6 22.690707
14.19	29.1002	9 22.610827
14.2	29.0812	6 22.530921
14.21	29.0621	5 22.450992
14.22	29.0429	7 22.371043
14.23	29.0237	3 22.291077
14.24	29.0044	3 22.211098
14.25	28.985	6 22.131109
14.26	28.9655	3 22.051114
14.27	28.9459	4 21.971114
14.28	28.9263	9 21.891115
14.29	28.9066	8 21.811118
14.3	28.8868	2 21.731128
14.31	28.8669	0 21.651147
14.32	28.847	3 21.571179
14.33	28.827	0 21.491227
14.34	28.8069	2 21.411294
14.35	28.7867	0 21.331384
14.36	28.7665	2 21.251499
14.37	28.7462	0 21.171644
14.38	28.7258	3 21.091821
14.39	28.7053	2 21.012033
14.4	28.6848	7 20.932285
14.41	28.6642	7 20.852578
14.42	28.6435	4 20.772917
14.43	28.6227	7 20.693304
14.44	28.6019	6 20.613744
14.45	28.581	1 20.534238
14.46	28.56	3 20.454791
14.47	28.539	2 20.375406
14.48	28.5178	7 20.296085
14.49	28.4966	0 20.216833
14.5	28.4754	0 20.137652
14.51	28.454	7 20.058546
14.52	28.4326	1 19.979518
14.53	28.4111	3 19.900571
14.54	28.3896	3 19.821709
14.55	28.3679	1 19.742934
14.56	28.3462	7 19.664251
14.57	28.3245	0 19.585661
14.58	28.3026	3 19.507170
14.59	28.2807	4 19.428779
14.6	28.2587	3 19.350492
14.61	28.2366	1 19.272312
14.62	28.2145	8 19.194243
14.63	28.1923	5 19.116288
14.64	28.17	0 19.038450
14.65	28.1477	5 18.960732
14.66	28.1253	0 18.883138
14.67	28.1028	4 18.805671
14.68	28.0802	8 18.728334
14.69	28.0576	2 18.651130
14.7	28.0349	6 18.574063
14.71	28.0121	1 18.497136
14.72	27.9893	6 18.420352
14.73	27.9664	1 18.343715
14.74	27.9434	8 18.267227
14.75	27.9204	5 18.190893
14.76	27.8973	4 18.114714
14.77	27.8741	3 18.038695
14.78	27.8508	4 17.962839
14.79	27.8275	7 17.887149
14.8	27.8041	2 17.811628
14.81	27.7807	8 17.736280
14.82	27.7572	7 17.661107
14.83	27.7336	7 17.586114
14.84	27.7099	1 17.511302
14.85	27.6862	6 17.436677
14.86	27.6624	5 17.362240
14.87	27.6385	6 17.287995
14.88	27.6146	0 17.213946
14.89	27.5906	8 17.140095
14.9	27.5666	8 17.066447
14.91	27.5424	3 16.993003
14.92	27.5182	1 16.919768
14.93	27.494	3 16.846744
14.94	27.4697	9 16.773936
14.95	27.4453	9 16.701345
14.96	27.4208	4 16.628976
14.97	27.3963	3 16.556832
14.98	27.3717	7 16.484916
14.99	27.3471	5 16.413231
15	27.3223	9 16.341780
15.01	27.2976	8 16.270567
15.02	27.2727	2 16.199590
15.03	27.2478	2 16.128851
15.04	27.2228	8 16.058347
15.05	27.1978	9 15.988080
15.06	27.1727	7 15.918047
15.07	27.1475	0 15.848249
15.08	27.1223	0 15.778685
15.09	27.097	7 15.709355
15.1	27.0717	1 15.640257
15.11	27.0462	1 15.571393
15.12	27.0207	9 15.502760
15.13	26.9952	3 15.434358
15.14	26.9696	6 15.366188
15.15	26.9439	5 15.298248
15.16	26.9182	3 15.230538
15.17	26.8924	9 15.163057
15.18	26.8665	3 15.095805
15.19	26.8406	5 15.028781
15.2	26.8146	5 14.961985
15.21	26.7886	5 14.895417
15.22	26.7625	3 14.829075
15.23	26.7363	0 14.762960
15.24	26.7101	7 14.697070
15.25	26.6838	2 14.631406
15.26	26.6575	8 14.565966
15.27	26.6311	3 14.500751
15.28	26.6046	8 14.435759
15.29	26.5781	4 14.370990
15.3	26.5515	9 14.306444
15.31	26.5249	5 14.242121
15.32	26.4982	2 14.178019
15.33	26.4714	0 14.114138
15.34	26.4446	8 14.050477
15.35	26.4177	8 13.987037
15.36	26.3908	9 13.923817
15.37	26.3638	2 13.860815
15.38	26.3367	7 13.798033
15.39	26.3096	4 13.735468
15.4	26.2824	2 13.673121
15.41	26.2552	3 13.610991
15.42	26.2279	7 13.549077
15.43	26.2006	3 13.487380
15.44	26.1732	3 13.425898
15.45	26.1457	5 13.364632
15.46	26.1182	1 13.303579
15.47	26.0906	0 13.242741
15.48	26.063	2 13.182117
15.49	26.0353	9 13.121706
15.5	26.0076	9 13.061507
15.51	25.9798	4 13.001520
15.52	25.9519	3 12.941745
15.53	25.924	7 12.882181
15.54	25.896	6 12.822827
15.55	25.868	9 12.763684
15.56	25.84	8 12.704750
15.57	25.8118	2 12.646025
15.58	25.7837	2 12.587509
15.59	25.7554	7 12.529201
15.6	25.7271	9 12.471100
15.61	25.6988	6 12.413207
15.62	25.6704	0 12.355520
15.63	25.642	1 12.298040
15.64	25.6134	8 12.240765
15.65	25.5849	2 12.183695
15.66	25.5563	3 12.126830
15.67	25.5276	1 12.070169
15.68	25.4989	7 12.013711
15.69	25.4701	1 11.957457
15.7	25.4413	3 11.901406
15.71	25.4124	2 11.845556
15.72	25.3835	0 11.789909
15.73	25.3545	7 11.734462
15.74	25.3255	2 11.679217
15.75	25.2965	6 11.624172
15.76	25.2673	9 11.569326
15.77	25.2382	2 11.514680
15.78	25.2089	4 11.460233
15.79	25.1796	5 11.405983
15.8	25.1503	7 11.351932
15.81	25.1209	8 11.298078
15.82	25.0915	0 11.244421
15.83	25.062	3 11.190961
15.84	25.0325	6 11.137696
15.85	25.0029	0 11.084627
15.86	24.9733	5 11.031753
15.87	24.9436	1 10.979073
15.88	24.9139	9 10.926587
15.89	24.8841	9 10.874295
15.9	24.8543	1 10.822196
15.91	24.8244	4 10.770290
15.92	24.7945	0 10.718575
15.93	24.7646	9 10.667052
15.94	24.7346	0 10.615721
15.95	24.7045	4 10.564580
15.96	24.6744	2 10.513629
15.97	24.6443	3 10.462868
15.98	24.6141	7 10.412296
15.99	24.5838	5 10.361913
16	24.5535	7 10.311719
16.01	24.5232	3 10.261712
16.02	24.4928	4 10.211893
16.03	24.4624	9 10.162260
16.04	24.4319	9 10.112814
16.05	24.4014	4 10.063554
16.06	24.3709	5 10.014480
16.07	24.3403	0 9.965590
16.08	24.3096	2 9.916886
16.09	24.2789	9 9.868365
16.1	24.2482	2 9.820028
16.11	24.2174	2 9.771874
16.12	24.1866	8 9.723903
16.13	24.1557	1 9.676114
16.14	24.1248	0 9.628507
16.15	24.0938	7 9.581081
16.16	24.0628	1 9.533836
16.17	24.0318	3 9.486772
16.18	24.0007	3 9.439887
16.19	23.9696	0 9.393182
16.2	23.9384	6 9.346656
16.21	23.9072	0 9.300309
16.22	23.876	2 9.254140
16.23	23.8447	4 9.208148
16.24	23.8134	4 9.162334
16.25	23.782	4 9.116696
16.26	23.7506	3 9.071235
16.27	23.7191	2 9.025949
16.28	23.6876	1 8.980839
16.29	23.6561	0 8.935904
16.3	23.6245	9 8.891143
16.31	23.5929	9 8.846557
16.32	23.5613	0 8.802144
16.33	23.5296	1 8.757904
16.34	23.4979	4 8.713837
16.35	23.4661	8 8.669941
16.36	23.4343	4 8.626218
16.37	23.4025	2 8.582666
16.38	23.3706	2 8.539285
16.39	23.3387	4 8.496075
16.4	23.3067	8 8.453034
16.41	23.2747	6 8.410163
16.42	23.2427	6 8.367461
16.43	23.2106	9 8.324928
16.44	23.1785	6 8.282563
16.45	23.1464	7 8.240366
16.46	23.1142	1 8.198336
16.47	23.082	9 8.156472
16.48	23.0497	2 8.114776
16.49	23.0174	9 8.073245
16.5	22.9851	1 8.031880
16.51	22.9528	8 7.990680
16.52	22.9204	9 7.949644
16.53	22.888	7 7.908773
16.54	22.8555	0 7.868066
16.55	22.823	8 7.827522
16.56	22.7905	3 7.787141
16.57	22.7579	4 7.746922
16.58	22.7253	1 7.706866
16.59	22.6927	6 7.666971
16.6	22.66	7 7.627237
16.61	22.6274	5 7.587664
16.62	22.5946	1 7.548251
16.63	22.5619	4 7.508998
16.64	22.5291	5 7.469905
16.65	22.4963	5 7.430970
16.66	22.4634	2 7.392195
16.67	22.4305	8 7.353577
16.68	22.3976	3 7.315117
16.69	22.3647	6 7.276814
16.7	22.3317	9 7.238668
16.71	22.2987	2 7.200679
16.72	22.2657	4 7.162845
16.73	22.2326	5 7.125167
16.74	22.1995	7 7.087645
16.75	22.1664	0 7.050277
16.76	22.1332	2 7.013063
16.77	22.1	6 6.976003
16.78	22.0668	0 6.939097
16.79	22.0336	6 6.902343
16.8	22.0003	3 6.865742
16.81	21.967	2 6.829294
16.82	21.9337	3 6.792997
16.83	21.9003	6 6.756851
16.84	21.8669	1 6.720856
16.85	21.8335	9 6.685012
16.86	21.8001	0 6.649318
16.87	21.7666	4 6.613773
16.88	21.7331	1 6.578378
16.89	21.6996	2 6.543131
16.9	21.666	6 6.508033
16.91	21.6325	4 6.473083
16.92	21.5989	7 6.438281
16.93	21.5652	4 6.403625
16.94	21.5316	6 6.369116
16.95	21.4979	2 6.334754
16.96	21.4642	4 6.300537
16.97	21.4305	1 6.266466
16.98	21.3968	3 6.232540
16.99	21.363	2 6.198759
17	21.3292	6 6.165122
17.01	21.2954	7 6.131629
17.02	21.2615	5 6.098279
17.03	21.2277	9 6.065072
17.04	21.1938	0 6.032008
17.05	21.1598	8 5.999086
17.06	21.1259	4 5.966305
17.07	21.092	7 5.933666
17.08	21.058	8 5.901168
17.09	21.024	8 5.868811
17.1	20.99	5 5.836594
17.11	20.9559	2 5.804516
17.12	20.9218	7 5.772578
17.13	20.8878	1 5.740779
17.14	20.8537	5 5.709118
17.15	20.8195	8 5.677596
17.16	20.7854	1 5.646211
17.17	20.7512	4 5.614964
17.18	20.717	7 5.583853
17.19	20.6828	1 5.552879
17.2	20.6486	5 5.522041
17.21	20.6144	1 5.491339
17.22	20.5801	7 5.460773
17.23	20.5458	5 5.430341
17.24	20.5115	5 5.400043
17.25	20.4772	6 5.369880
17.26	20.4429	0 5.339851
17.27	20.4085	6 5.309955
17.28	20.3741	5 5.280192
17.29	20.3397	6 5.250561
17.3	20.3053	0 5.221063
17.31	20.2709	8 5.191696
17.32	20.2365	9 5.162461
17.33	20.202	5 5.133356
17.34	20.1675	4 5.104383
17.35	20.1331	7 5.075539
17.36	20.0986	5 5.046825
17.37	20.064	7 5.018241
17.38	20.0295	5 4.989786
17.39	19.995	8 4.961459
17.4	19.9604	6 4.933261
17.41	19.9258	9 4.905190
17.42	19.8912	9 4.877247
17.43	19.8566	5 4.849431
17.44	19.822	7 4.821742
17.45	19.7874	6 4.794179
17.46	19.7527	2 4.766742
17.47	19.7181	4 4.739431
17.48	19.6834	5 4.712244
17.49	19.6487	2 4.685183
17.5	19.614	8 4.658246
17.51	19.5793	1 4.631433
17.52	19.5446	3 4.604743
17.53	19.5099	3 4.578177
17.54	19.4751	2 4.551734
17.55	19.4404	0 4.525413
17.56	19.4056	8 4.499214
17.57	19.3709	4 4.473137
17.58	19.3361	1 4.447182
17.59	19.3013	7 4.421347
17.6	19.2665	4 4.395633
17.61	19.2317	1 4.370040
17.62	19.1968	8 4.344566
17.63	19.162	7 4.319211
17.64	19.1272	7 4.293976
17.65	19.0923	8 4.268859
17.66	19.0575	0 4.243861
17.67	19.0226	5 4.218981
17.68	18.9877	1 4.194218
17.69	18.9528	0 4.169573
17.7	18.918	2 4.145044
17.71	18.8831	6 4.120632
17.72	18.8482	4 4.096337
17.73	18.8132	4 4.072157
17.74	18.7783	9 4.048092
17.75	18.7434	7 4.024142
17.76	18.7085	8 4.000307
17.77	18.6735	5 3.976587
17.78	18.6386	5 3.952980
17.79	18.6037	1 3.929487
17.8	18.5687	1 3.906107
17.81	18.5338	7 3.882839
17.82	18.4988	8 3.859685
17.83	18.4638	5 3.836642
17.84	18.4289	7 3.813711
17.85	18.3939	6 3.790892
17.86	18.3589	1 3.768183
17.87	18.3239	3 3.745586
17.88	18.289	2 3.723098
17.89	18.254	8 3.700721
17.9	18.219	1 3.678453
17.91	18.184	2 3.656294
17.92	18.149	1 3.634244
17.93	18.114	7 3.612303
17.94	18.079	2 3.590470
17.95	18.044	6 3.568744
17.96	18.009	9 3.547126
17.97	17.974	0 3.525616
17.98	17.939	1 3.504211
17.99	17.904	1 3.482914
18	17.869	1 3.461722
18.01	17.834	1 3.440636
18.02	17.799	1 3.419655
18.03	17.764	2 3.398779
18.04	17.729	4 3.378008
18.05	17.694	6 3.357342
18.06	17.659	0 3.336779
18.07	17.624	5 3.316319
18.08	17.5891	2 3.295963
18.09	17.5541	0 3.275710
18.1	17.5191	1 3.255559
18.11	17.4841	4 3.235511
18.12	17.4491	0 3.215564
18.13	17.4141	9 3.195719
18.14	17.3791	1 3.175975
18.15	17.3442	6 3.156331
18.16	17.3092	5 3.136788
18.17	17.2742	8 3.117346
18.18	17.2393	4 3.098003
18.19	17.2043	5 3.078759
18.2	17.1694	1 3.059615
18.21	17.1344	1 3.040569
18.22	17.0995	7 3.021622
18.23	17.0645	7 3.002773
18.24	17.0296	4 2.984021
18.25	16.9947	6 2.965367
18.26	16.9597	4 2.946810
18.27	16.9248	8 2.928350
18.28	16.8899	9 2.909986
18.29	16.855	6 2.891718
18.3	16.8201	0 2.873546
18.31	16.7852	2 2.855469
18.32	16.7503	1 2.837487
18.33	16.7155	7 2.819600
18.34	16.6806	2 2.801807
18.35	16.6457	5 2.784109
18.36	16.6109	6 2.766504
18.37	16.576	5 2.748992
18.38	16.5412	4 2.731574
18.39	16.5064	1 2.714248
18.4	16.4716	8 2.697014
18.41	16.4368	5 2.679873
18.42	16.402	1 2.662823
18.43	16.3672	8 2.645865
18.44	16.3324	5 2.628998
18.45	16.2977	2 2.612221
18.46	16.2629	0 2.595535
18.47	16.2282	9 2.578939
18.48	16.1934	9 2.562433
18.49	16.1587	1 2.546017
18.5	16.124	4 2.529689
18.51	16.0893	0 2.513450
18.52	16.0546	7 2.497300
18.53	16.02	8 2.481238
18.54	15.9853	0 2.465263
18.55	15.9507	6 2.449377
18.56	15.916	5 2.433577
18.57	15.8814	7 2.417864
18.58	15.8468	3 2.402238
18.59	15.8122	2 2.386698
18.6	15.7776	6 2.371244
18.61	15.7431	4 2.355875
18.62	15.7085	7 2.340592
18.63	15.674	4 2.325394
18.64	15.6395	7 2.310280
18.65	15.605	5 2.295251
18.66	15.5705	8 2.280306
18.67	15.536	7 2.265444
18.68	15.5016	2 2.250666
18.69	15.4671	4 2.235971
18.7	15.4327	1 2.221359
18.71	15.3983	6 2.206829
18.72	15.3639	7 2.192381
18.73	15.3295	6 2.178016
18.74	15.2952	2 2.163731
18.75	15.2609	5 2.149528
18.76	15.2265	7 2.135406
18.77	15.1922	6 2.121364
18.78	15.158	4 2.107403
18.79	15.1237	1 2.093522
18.8	15.0894	6 2.079720
18.81	15.0552	1 2.065998
18.82	15.021	4 2.052355
18.83	14.9868	8 2.038790
18.84	14.9527	0 2.025304
18.85	14.9185	3 2.011897
18.86	14.8844	7 1.998567
18.87	14.8503	0 1.985314
18.88	14.8162	4 1.972139
18.89	14.7821	0 1.959041
18.9	14.7481	6 1.946020
18.91	14.7141	4 1.933074
18.92	14.6801	3 1.920205
18.93	14.6461	5 1.907412
18.94	14.6121	8 1.894694
18.95	14.5782	4 1.882051
18.96	14.5443	2 1.869483
18.97	14.5104	3 1.856990
18.98	14.4765	7 1.844571
18.99	14.4427	4 1.832226
19	14.4089	5 1.819955
19.01	14.3751	9 1.807757
19.02	14.3413	8 1.795632
19.03	14.3076	0 1.783580
19.04	14.2738	7 1.771600
19.05	14.2401	9 1.759693
19.06	14.2065	6 1.747857
19.07	14.1728	7 1.736093
19.08	14.1392	4 1.724401
19.09	14.1056	7 1.712780
19.1	14.072	5 1.701229
19.11	14.0385	9 1.689749
19.12	14.005	0 1.678339
19.13	13.9715	7 1.666999
19.14	13.938	1 1.655728
19.15	13.9046	2 1.644527
19.16	13.8712	0 1.633395
19.17	13.8378	5 1.622332
19.18	13.8044	8 1.611337
19.19	13.7711	9 1.600411
19.2	13.7378	8 1.589552
19.21	13.7045	5 1.578761
19.22	13.6713	0 1.568037
19.23	13.638	5 1.557381
19.24	13.6049	9 1.546791
19.25	13.5717	1 1.536268
19.26	13.5386	3 1.525811
19.27	13.5055	5 1.515419
19.28	13.4724	7 1.505094
19.29	13.4394	9 1.494834
19.3	13.4064	1 1.484639
19.31	13.3734	4 1.474509
19.32	13.3404	8 1.464444
19.33	13.3075	3 1.454442
19.34	13.2746	9 1.444505
19.35	13.2418	6 1.434632
19.36	13.209	5 1.424822
19.37	13.1762	6 1.415075
19.38	13.1434	0 1.405391
19.39	13.1107	5 1.395770
19.4	13.078	4 1.386211
19.41	13.0453	5 1.376715
19.42	13.0127	9 1.367280
19.43	12.9801	6 1.357907
19.44	12.9476	7 1.348595
19.45	12.915	2 1.339344
19.46	12.8826	1 1.330154
19.47	12.8501	4 1.321024
19.48	12.8177	1 1.311955
19.49	12.7853	3 1.302945
19.5	12.7529	9 1.293996
19.51	12.7206	1 1.285105
19.52	12.6883	8 1.276274
19.53	12.6561	1 1.267502
19.54	12.6239	9 1.258789
19.55	12.5917	3 1.250134
19.56	12.5595	4 1.241537
19.57	12.5274	1 1.232998
19.58	12.4954	4 1.224516
19.59	12.4634	4 1.216092
19.6	12.4314	2 1.207725
19.61	12.3994	6 1.199415
19.62	12.3675	8 1.191161
19.63	12.3356	8 1.182964
19.64	12.3038	6 1.174823
19.65	12.272	1 1.166737
19.66	12.2402	6 1.158707
19.67	12.2085	8 1.150733
19.68	12.1768	0 1.142813
19.69	12.1451	1 1.134949
19.7	12.1135	0 1.127138
19.71	12.082	0 1.119382
19.72	12.0504	9 1.111681
19.73	12.0189	7 1.104032
19.74	11.9875	6 1.096438
19.75	11.9561	5 1.088897
19.76	11.9247	5 1.081408
19.77	11.8934	6 1.073973
19.78	11.8621	7 1.066590
19.79	11.8308	0 1.059259
19.8	11.7996	4 1.051980
19.81	11.7684	9 1.044753
19.82	11.7373	7 1.037578
19.83	11.7063	6 1.030454
19.84	11.6752	8 1.023381
19.85	11.6442	2 1.016359
19.86	11.6133	9 1.009387
19.87	11.5823	8 1.002466
19.88	11.5515	1 0.995594
19.89	11.5207	7 0.988773
19.9	11.4899	7 0.982001
19.91	11.4591	0 0.975279
19.92	11.4284	7 0.968605
19.93	11.3978	9 0.961981
19.94	11.3672	4 0.955405
19.95	11.3366	5 0.948877
19.96	11.3061	0 0.942398
19.97	11.2757	0 0.935967
[truncated: 403 more rows]

## Sheet: Fig. 2a,e,f
Fig. 2a,e,f
time (hour)	x(t) (panel a)	g_m(t) (panel e)	Est. r(t) (panel f)	remark for r(t)
0	0.032308	0.017627	0.089169
2	0.083077	0.358357	0.089169
4	0.226154	0.695195	0.089169	from Farre et al.
6	0.549231	0.978054	0.152146
8	0.761538	0.867036	0.215124
10	0.992308	0.365626	0.278101
12	0.826154	0.145169	0.341079	from Farre et al.
14	0.816923	0.045296	0.18316
16	0.576923	0.016933	0.287962
18	0.383077	0.011797	0.446286	from our experiment
20	0.133846	0.008906	0.938651
22	0.027692	0.008385	1.01918
24	0.032308	0.017627	0.089169

## Sheet: Fig. 2b
Fig. 2b
time (hour)	R(t)	remark
0	0	For experimental values of r(t) at t=4 h, 12 h, and 18 h, refer to the column “Est. r(t)” of the sheet “Fig. 2a,e,f”.
0.1	0
0.2	0
0.3	0
0.4	0
0.5	0
0.6	0
0.7	0
0.8	0
0.9	0
1	0
1.1	0
1.2	0
1.3	0
1.4	0
1.5	0
1.6	0
1.7	0
1.8	0
1.9	0
2	0
2.1	0
2.2	0
2.3	0
2.4	0
2.5	0
2.6	0
2.7	0
2.8	0
2.9	0
3	0
3.1	0
3.2	0
3.3	0
3.4	0
3.5	0
3.6	0
3.7	0
3.8	0
3.9	0
4	0
4.1	0
4.2	0
4.3	0
4.4	0
4.5	0
4.6	0
4.7	0
4.8	0
4.9	0
5	0
5.1	0
5.2	0
5.3	0
5.4	0
5.5	0
5.6	0
5.7	0
5.8	0
5.9	0
6	0
6.1	0
6.2	0
6.3	0
6.4	0
6.5	0
6.6	0
6.7	0
6.8	0
6.9	0
7	0
7.1	0
7.2	0
7.3	0
7.4	0
7.5	0
7.6	0
7.7	0
7.8	0
7.9	0
8	0
8.1	0
8.2	0
8.3	0
8.4	0
8.5	0
8.6	0
8.7	0
8.8	0
8.9	0
9	0
9.1	0
9.2	0
9.3	0
9.4	0
9.5	0
9.6	0
9.7	0
9.8	0
9.9	0
10	0
10.1	0.004837
10.2	0.023773
10.3	0.041099
10.4	0.056876
10.5	0.071139
10.6	0.083898
10.7	0.095146
10.8	0.104856
10.9	0.112982
11	0.119466
11.1	0.124234
11.2	0.1272
11.3	0.128273
11.4	0.127351
11.5	0.124335
11.6	0.119124
11.7	0.111627
11.8	0.101765
11.9	0.08948
12	0.07474
12.1	0.058191
12.2	0.042471
12.3	0.028319
12.4	0.015812
12.5	0.005005
12.6	0
12.7	0
12.8	0
12.9	0
13	0
13.1	0
13.2	0
13.3	0
13.4	0
13.5	0
13.6	0.001089
13.7	0.011048
13.8	0.022775
13.9	0.036331
14	0.051798
14.1	0.068787
14.2	0.085386
14.3	0.101141
14.4	0.116083
14.5	0.130229
14.6	0.143582
14.7	0.156134
14.8	0.167862
14.9	0.178732
15	0.188696
15.1	0.197693
15.2	0.20565
15.3	0.212476
15.4	0.218071
15.5	0.222317
15.6	0.225087
15.7	0.226239
15.8	0.22562
15.9	0.22307
16	0.218426
16.1	0.212005
16.2	0.205663
16.3	0.199939
16.4	0.19491
16.5	0.190654
16.6	0.187245
16.7	0.184763
16.8	0.183285
16.9	0.182891
17	0.183666
17.1	0.185698
17.2	0.189082
17.3	0.193919
17.4	0.200326
17.5	0.208432
17.6	0.218385
17.7	0.230358
17.8	0.244555
17.9	0.26122
18	0.280648
18.1	0.302666
18.2	0.325447
18.3	0.34855
18.4	0.372033
18.5	0.395947
18.6	0.420338
18.7	0.445244
18.8	0.470691
18.9	0.496691
19	0.523237
19.1	0.550297
19.2	0.577804
19.3	0.605644
19.4	0.633643
19.5	0.661545
19.6	0.688985
19.7	0.715461
19.8	0.740284
19.9	0.762537
20	0.78101
20.1	0.79522
20.2	0.808224
20.3	0.820799
20.4	0.832768
20.5	0.843916
20.6	0.85399
20.7	0.862691
20.8	0.869674
20.9	0.874542
21	0.876845
21.1	0.876084
21.2	0.871719
21.3	0.863179
21.4	0.849884
21.5	0.831279
21.6	0.806874
21.7	0.776294
21.8	0.739337
21.9	0.69604
22	0.646728
22.1	0.591366
22.2	0.527941
22.3	0.456441
22.4	0.377979
22.5	0.294166
22.6	0.207032
22.7	0.118879
22.8	0.032083
22.9	0
23	0
23.1	0
23.2	0
23.3	0
23.4	0
23.5	0
23.6	0
23.7	0
23.8	0
23.9	0
24	0

## Sheet: Fig. 2c,d
Fig. 2c,d
time (hour)	+CHX (panel c)	-CHX (panel d)
17	1	1
18	0.937302	1.14569
18	0.791619	0.983767
18	0.867908	1.07094
20	0.107251	0.210279
20	0.435757	0.470249
20	0.547551	0.42592
24	0	0
24	0.120794	0.0834095
24	0	0.312248

## Sheet: Fig. 3a,c,d
Fig. 3a,c,d
time (hour)	x(t) (panel a)	g_m(t) (panel c)	Est. r(t) (panel d)	remark for r(t)
0	0.05	0.008663	0.232185
2	0.1875	0.010424	0.232185
4	0.2375	0.024415	0.232185
6	0.3375	0.309908	0.232185
8	0.755	1.00037	0.232185
10	0.8375	0.251282	0.232185
12	0.9875	0.097199	0.232185	from Baudry et al.
14	0.8175	0.033647	0.232185
16	0.625	0.034487	0.28948
18	0.35	0.066312	0.414324
19			0.414324	from Wang et al.
20	0.2625	0.055794	0.607483
22	0.05	0.025969	1.68953
24	0.05	0.008663	0.232185

## Sheet: Fig. 3b
Fig. 3b
time (hour)	R(t)	remark
0	0	For experimental values of r(t) at t=12 h and 19 h, refer to the column “Est. r(t)” of the sheet “Fig. 3a,c,d”.
0.1	0
0.2	0
0.3	0
0.4	0
0.5	0
0.6	0
0.7	0
0.8	0
0.9	0
1	0
1.1	0
1.2	0
1.3	0
1.4	0
1.5	0
1.6	0
1.7	0
1.8	0
1.9	0
2	0
2.1	0
2.2	0
2.3	0
2.4	0
2.5	0
2.6	0
2.7	0
2.8	0
2.9	0
3	0
3.1	0
3.2	0
3.3	0
3.4	0
3.5	0
3.6	0
3.7	0
3.8	0
3.9	0
4	0
4.1	0
4.2	0
4.3	0
4.4	0
4.5	0
4.6	0
4.7	0
4.8	0
4.9	0
5	0
5.1	0
5.2	0
5.3	0
5.4	0
5.5	0
5.6	0
5.7	0
5.8	0
5.9	0
6	0
6.1	0
6.2	0
6.3	0
6.4	0
6.5	0
6.6	0
6.7	0
6.8	0
6.9	0
7	0
7.1	0
7.2	0
7.3	0
7.4	0
7.5	0
7.6	0
7.7	0
7.8	0
7.9	0
8	0
8.1	0
8.2	0
8.3	0
8.4	0
8.5	0
8.6	0
8.7	0
8.8	0
8.9	0
9	0
9.1	0
9.2	0
9.3	0
9.4	0
9.5	0
9.6	0
9.7	0
9.8	0
9.9	0
10	0
10.1	0
10.2	0
10.3	0
10.4	0
10.5	0
10.6	0
10.7	0
10.8	0
10.9	0
11	0
11.1	0
11.2	0
11.3	0
11.4	0
11.5	0
11.6	0
11.7	0
11.8	0
11.9	0
12	0
12.1	0.002044
12.2	0.017331
12.3	0.031644
12.4	0.04503
12.5	0.057525
12.6	0.069151
12.7	0.079921
12.8	0.089837
12.9	0.098894
13	0.107074
13.1	0.114355
13.2	0.120704
13.3	0.126083
13.4	0.130444
13.5	0.133735
13.6	0.135898
13.7	0.136868
13.8	0.136579
13.9	0.134961
14	0.131945
14.1	0.12781
14.2	0.123914
14.3	0.120633
14.4	0.118004
14.5	0.116062
14.6	0.114844
14.7	0.114383
14.8	0.114716
14.9	0.115881
15	0.117916
15.1	0.120862
15.2	0.124767
15.3	0.129679
15.4	0.135655
15.5	0.14276
15.6	0.151068
15.7	0.160664
15.8	0.171649
15.9	0.184141
16	0.198279
16.1	0.213804
16.2	0.229131
16.3	0.24382
16.4	0.257823
16.5	0.271072
16.6	0.283483
16.7	0.294948
16.8	0.305336
16.9	0.31449
17	0.322228
17.1	0.328336
17.2	0.332571
17.3	0.334661
17.4	0.334302
17.5	0.331167
17.6	0.324908
17.7	0.315168
17.8	0.301593
17.9	0.283848
18	0.261646
18.1	0.235753
18.2	0.210149
18.3	0.186155
18.4	0.164119
18.5	0.144356
18.6	0.127142
18.7	0.112711
18.8	0.101263
18.9	0.092966
19	0.087962
19.1	0.086378
19.2	0.088336
19.3	0.093965
19.4	0.103415
19.5	0.116874
19.6	0.134583
19.7	0.156864
19.8	0.184144
19.9	0.216993
20	0.256179
20.1	0.301369
20.2	0.348069
20.3	0.395381
20.4	0.443687
20.5	0.493376
20.6	0.54484
20.7	0.598491
20.8	0.654758
20.9	0.714092
21	0.776964
21.1	0.843856
21.2	0.91524
21.3	0.991538
21.4	1.07305
21.5	1.15982
21.6	1.25141
21.7	1.34649
21.8	1.4422
21.9	1.533
22	1.60903
22.1	1.65935
22.2	1.68838
22.3	1.68917
22.4	1.64676
22.5	1.54313
22.6	1.36065
22.7	1.08916
22.8	0.735346
22.9	0.328526
23	0
23.1	0
23.2	0
23.3	0
23.4	0
23.5	0
23.6	0
23.7	0
23.8	0
23.9	0
24	0

## Sheet: Fig. 4a
Fig. 4a
time (hour)	x(t)
9.6	0.417215
9.65	0.401378
9.75	0.385603
9.85	0.370949
9.95	0.356491
10.05	0.342336
10.15	0.329304
10.25	0.316215
10.35	0.302824
10.45	0.290026
10.55	0.277693
10.65	0.265431
10.75	0.25412
10.85	0.243337
10.95	0.233224
11.05	0.222881
11.15	0.21313
11.25	0.203429
11.35	0.194789
11.45	0.185925
11.55	0.177115
11.65	0.169394
11.75	0.161447
11.85	0.154144
11.95	0.14741
12.05	0.140724
12.15	0.134349
12.25	0.128076
12.35	0.122717
12.45	0.117311
12.55	0.112353
12.65	0.106663
12.75	0.102052
12.85	0.097264
12.95	0.0933464
13.05	0.0892668
13.15	0.085596
13.25	0.0818775
13.35	0.0780283
13.45	0.0754033
13.55	0.0728011
13.65	0.0698312
13.75	0.0668854
13.85	0.0650806
13.95	0.0627191
14.05	0.0608211
14.15	0.059232
14.25	0.0575164
14.35	0.0561873
14.45	0.0549416
14.55	0.0543655
14.65	0.053298
14.75	0.0531071
14.85	0.0522294
14.95	0.0522324
15.05	0.0519283
15.15	0.0521159
15.25	0.0522609
15.35	0.052602
15.45	0.0528996
15.55	0.0534274
15.65	0.0552086
15.75	0.0560101
15.85	0.0572229
15.95	0.0592877
16.05	0.0613363
16.15	0.0633528
16.25	0.065658
16.35	0.0684538
16.45	0.0712148
16.55	0.0743303
16.65	0.0772794
16.75	0.0807171
16.85	0.0843336
16.95	0.087706
17.05	0.0894435
17.15	0.0935016
17.25	0.0986582
17.35	0.10307
17.45	0.108581
17.55	0.113845
17.65	0.120767
17.75	0.12659
17.85	0.133036
17.95	0.13907
18.05	0.146609
18.15	0.153464
18.25	0.160424
18.35	0.16897
18.45	0.177007
18.55	0.185646
18.65	0.1944
18.75	0.203811
18.85	0.213986
18.95	0.223174
19.05	0.233418
19.15	0.243837
19.25	0.255051
19.35	0.266415
19.45	0.277525
19.55	0.288877
19.65	0.300536
19.75	0.313157
19.85	0.325852
20	0.346029
20.15	0.359806
20.25	0.372551
20.35	0.386555
20.45	0.39949
20.55	0.413501
20.65	0.42621
20.75	0.440401
20.85	0.454486
20.95	0.461588
21.05	0.476684
21.15	0.493085
21.25	0.509596
21.35	0.5249
21.45	0.540047
21.55	0.55608
21.65	0.573133
21.75	0.588326
21.85	0.604204
21.95	0.61929
22.05	0.635355
22.15	0.650818
22.25	0.666208
22.35	0.681071
22.45	0.696217
22.55	0.71134
22.65	0.727298
22.75	0.742893
22.85	0.75601
22.95	0.770647
23.05	0.783344
23.15	0.796574
23.25	0.809464
23.35	0.820877
23.45	0.833891
23.55	0.840862
23.65	0.853921
23.75	0.867278
23.9	0.883878
24.05	0.895597
24.15	0.906239
24.25	0.914737
24.35	0.924312
24.45	0.934061
24.55	0.941363
24.65	0.947733
24.75	0.955712
24.85	0.961785
24.95	0.96855
25.05	0.973805
25.15	0.978906
25.25	0.982982
25.35	0.988397
25.45	0.992047
25.55	0.994562
25.65	0.997089
25.75	0.997614
25.85	0.998555
25.95	0.99842
26.05	1.00002
26.15	0.99919
26.25	0.999362
26.35	0.999777
26.5	0.997627
26.65	0.9948
26.75	0.99063
26.85	0.988846
26.95	0.985925
27.05	0.980029
27.15	0.975002
27.25	0.970516
27.35	0.964731
27.45	0.958888
27.55	0.95352
27.65	0.947455
27.75	0.944719
27.85	0.938035
27.95	0.930708
28.05	0.923905
28.15	0.916738
28.25	0.913665
28.35	0.904915
28.45	0.896832
28.55	0.888565
28.65	0.879157
28.75	0.87094
28.85	0.863496
28.95	0.854964
29.05	0.845353
29.15	0.836631
29.25	0.825945
29.4	0.809714
29.55	0.800049
29.65	0.788827
29.75	0.778483
29.85	0.765646
29.95	0.753636
30.05	0.742261
30.15	0.729477
30.25	0.717026
30.35	0.704679
30.45	0.692406
30.55	0.679865
30.7	0.660802
30.85	0.648917
30.95	0.63648
31.05	0.623105
31.2	0.604579
31.35	0.591721
31.45	0.579337
31.55	0.567232
31.65	0.554993
31.75	0.542629
31.85	0.529965
31.95	0.518239
32.05	0.506187
32.15	0.493823
32.25	0.483064
32.35	0.471975
32.45	0.461602
32.55	0.450173
32.65	0.440346
32.75	0.429375
32.85	0.419436
32.95	0.409171

## Sheet: Fig. 4b
Fig. 4b
time (hour)	R(t)	remark
9.6	0.38962	For experimental values of r(t) at t=19 h, 22 h, 25 h, 28 h, and 30 h, refer to the sheet “Fig. 4c”.
9.7	0.392986
9.8	0.399154
9.9	0.403939
10	0.411373
10.1	0.415501
10.2	0.422243
10.3	0.425841
10.4	0.430653
10.5	0.433457
10.6	0.438515
10.7	0.444689
10.8	0.450986
10.9	0.451119
11	0.454671
11.1	0.459999
11.2	0.45938
11.3	0.464096
11.4	0.467161
11.5	0.469483
11.6	0.470586
11.7	0.472287
11.8	0.473573
11.9	0.47289
12	0.471295
12.1	0.465688
12.2	0.473456
12.3	0.469413
12.4	0.471258
12.5	0.467544
12.6	0.465734
12.7	0.46117
12.8	0.457609
12.9	0.463271
13	0.451999
13.1	0.443613
13.2	0.432794
13.3	0.431656
13.4	0.410162
13.5	0.405846
13.6	0.391351
13.7	0.375293
13.8	0.359708
13.9	0.33403
14	0.321891
14.1	0.296744
14.2	0.274243
14.3	0.233794
14.4	0.222867
14.5	0.185216
14.6	0.159865
14.7	0.133038
14.8	0.103208
14.9	0.079554
15	0.05688
15.1	0.046283
15.2	0.026255
15.3	0.022661
15.4	0.005856
15.5	0.005856
15.6	0
15.7	0
15.8	0
15.9	0
16	0
16.1	0
16.2	0
16.3	0
16.4	0
16.5	0
16.6	0
16.7	0
16.8	0
16.9	0
17	0
17.1	0
17.2	0
17.3	0
17.4	0
17.5	0
17.6	0
17.7	0
17.8	0
17.9	0
18	0
18.1	0
18.2	0
18.3	0
18.4	0
18.5	0
18.6	0
18.7	0
18.8	0
18.9	0
19	0
19.1	0
19.2	0
19.3	0
19.4	0
19.5	0
19.6	0
19.7	0
19.8	0
19.9	0
20	0
20.1	0
20.2	0
20.3	0
20.425	0
20.575	0
20.7	0
20.8	0
20.9	0
21	0
21.1	0
21.2	0
21.3	0
21.4	0
21.5	0
21.6	0
21.7	0
21.8	0
21.9	0
22	0
22.1	0
22.2	0
22.3	0
22.4	0
22.5	0
22.6	0
22.7	0
22.8	0
22.9	0
23	0
23.1	0
23.2	0
23.3	0
23.4	0
23.5	0
23.6	0
23.7	0
23.8	0
23.9	0
24	0
24.1	0
24.2	0
24.325	0
24.475	0
24.6	0
24.7	0
24.8	0
24.9	0
25	0
25.1	0
25.2	0
25.3	0
25.4	0
25.5	0.000135
25.6	0.000135
25.7	0.000966
25.8	0.000966
25.9	0.000966
26	0.002044
26.1	0.002272
26.2	0.005428
26.3	0.010106
26.4	0.01211
26.5	0.015253
26.6	0.021937
26.7	0.026741
26.8	0.031877
26.925	0.04078
27.075	0.045332
27.2	0.048892
27.3	0.047578
27.4	0.0529
27.5	0.05781
27.6	0.059156
27.7	0.061819
27.8	0.06056
27.9	0.064234
28	0.067152
28.1	0.070826
28.2	0.075125
28.3	0.081665
28.4	0.08316
28.5	0.085266
28.6	0.089273
28.7	0.09188
28.8	0.101454
28.9	0.101807
29	0.103105
29.1	0.106191
29.2	0.110106
29.3	0.114388
29.4	0.123438
29.5	0.130056
29.6	0.134452
29.7	0.14234
29.825	0.150054
29.975	0.157757
30.1	0.164122
30.2	0.164321
30.3	0.167814
30.4	0.169536
30.5	0.173541
30.6	0.180363
30.7	0.177915
30.8	0.178449
30.9	0.18371
31	0.188274
31.125	0.195072
31.275	0.204364
31.4	0.210564
31.5	0.213993
31.625	0.219975
31.775	0.226925
31.9	0.228691
32	0.229787
32.1	0.233834
32.2	0.234099
32.3	0.236863
32.4	0.236663
32.5	0.239126
32.6	0.239368
32.7	0.239146
32.8	0.240772
32.9	0.240051
33	0.243317

## Sheet: Fig. 4c
Fig. 4c
time (hour)	Est. r(t)	remark for r(t)
9.6	0.473573
9.7	0.473573
9.8	0.473573
9.9	0.473573
10	0.473573
10.1	0.473573
10.2	0.473573
10.3	0.473573
10.4	0.473573
10.5	0.473573
10.6	0.473573
10.7	0.473573
10.8	0.473573
10.9	0.473573
11	0.473573
11.1	0.473573
11.2	0.473573
11.3	0.473573
11.4	0.473573
11.5	0.473573
11.6	0.473573
11.7	0.473573
11.8	0.473573
11.9	0.473573
12	0.473573
12.1	0.473573
12.2	0.473573
12.3	0.473573
12.4	0.473573
12.5	0.473573
12.6	0.473573
12.7	0.473573
12.8	0.473573
12.9	0.473573
13	0.473573
13.1	0.473573
13.2	0.473573
13.3	0.473573
13.4	0.473573
13.5	0.473573
13.6	0.473573
13.7	0.473573
13.8	0.473573
13.9	0.473573
14	0.473573
14.1	0.473573
14.2	0.473573
14.3	0.473573
14.4	0.473573
14.5	0.473573
14.6	0.473573
14.7	0.473573
14.8	0.473573
14.9	0.473573
15	0.110293
15.1	0.110293
15.2	0.110293
15.3	0.110293
15.4	0.110293
15.5	0.110293
15.6	0.110293
15.7	0.110293
15.8	0.110293
15.9	0.110293
16	0.110293
16.1	0.110293
16.2	0.110293
16.3	0.110293
16.4	0.110293
16.5	0.110293
16.6	0.110293
16.7	0.110293
16.8	0.110293
16.9	0.110293
17	0.110293
17.1	0.110293
17.2	0.110293
17.3	0.110293
17.4	0.110293
17.5	0.110293
17.6	0.110293
17.7	0.110293
17.8	0.110293
17.9	0.110293
18	0.110293
18.1	0.110293
18.2	0.110293
18.3	0.110293
18.4	0.110293
18.5	0.110293
18.6	0.110293
18.7	0.110293
18.8	0.110293
18.9	0.110293
19	0.110293	from Zhou et al.
19.1	0.11188
19.2	0.113467
19.3	0.115054
19.4	0.116641
19.5	0.118228
19.6	0.119815
19.7	0.121402
19.8	0.122989
19.9	0.124576
20	0.126163
20.1	0.12775
20.2	0.129337
20.3	0.130924
20.4	0.132511
20.5	0.134098
20.6	0.135685
20.7	0.137272
20.8	0.138859
20.9	0.140446
21	0.142033
21.1	0.14362
21.2	0.145208
21.3	0.146795
21.4	0.148382
21.5	0.149969
21.6	0.151556
21.7	0.153143
21.8	0.15473
21.9	0.156317
22	0.157904	from Zhou et al.
22.1	0.158288
22.2	0.158672
22.3	0.159057
22.4	0.159441
22.5	0.159825
22.6	0.160209
22.7	0.160593
22.8	0.160978
22.9	0.161362
23	0.161746
23.1	0.16213
23.2	0.162514
23.3	0.162899
23.4	0.163283
23.5	0.163667
23.6	0.164051
23.7	0.164435
23.8	0.16482
23.9	0.165204
24	0.165588
24.1	0.165972
24.2	0.166356
24.3	0.166741
24.4	0.167125
24.5	0.167509
24.6	0.167893
24.7	0.168277
24.8	0.168662
24.9	0.169046
25	0.16943	from Zhou et al.
25.1	0.172323
25.2	0.175216
25.3	0.178109
25.4	0.181002
25.5	0.183896
25.6	0.186789
25.7	0.189682
25.8	0.192575
25.9	0.195468
26	0.198361
26.1	0.201254
26.2	0.204147
26.3	0.20704
26.4	0.209933
26.5	0.212826
26.6	0.215719
26.7	0.218612
26.8	0.221506
26.9	0.224399
27	0.227292
27.1	0.230185
27.2	0.233078
27.3	0.235971
27.4	0.238864
27.5	0.241757
27.6	0.24465
27.7	0.247543
27.8	0.250436
27.9	0.253329
28	0.256223	from Zhou et al.
28.1	0.257335
28.2	0.258447
28.3	0.25956
28.4	0.260672
28.5	0.261785
28.6	0.262897
28.7	0.26401
28.8	0.265122
28.9	0.266235
29	0.267347
29.1	0.26846
29.2	0.269572
29.3	0.270685
29.4	0.271797
29.5	0.27291
29.6	0.274022
29.7	0.275135
29.8	0.276247
29.9	0.27736
30	0.278472	from Zhou et al.
30.1	0.278472
30.2	0.278472
30.3	0.278472
30.4	0.278472
30.5	0.278472
30.6	0.278472
30.7	0.278472
30.8	0.278472
30.9	0.278472
31	0.278472
31.1	0.278472
31.2	0.278472
31.3	0.278472
31.4	0.278472
31.5	0.278472
31.6	0.278472
31.7	0.278472
31.8	0.278472
31.9	0.278472
32	0.278472
32.1	0.278472
32.2	0.278472
32.3	0.278472
32.4	0.278472
32.5	0.278472
32.6	0.278472
32.7	0.278472
32.8	0.278472
32.9	0.278472

[truncated: 1 more sheets: Fig. 5b-e]
