# Supplementary material for: Waveforms of molecular oscillations reveal circadian timekeeping mechanisms
Source: Commun Biol. 2018 Nov 26;1:207. doi: 10.1038/s42003-018-0217-1 (PMC6255756; doi:10.1038/s42003-018-0217-1)
Supplement: Supplementary file 4 — Supplementary Software [file 42003_2018_217_MOESM4_ESM.zip]

Archive with 93 entries (84 files):
- PRR7/
- PRR7/rt_origin_corrected_r18low_kc.txt
- PRR7/get_preprocess.py
- PRR7/pixel_protein_smooth.txt
- PRR7/spline_protein_smooth.txt
- PRR7/pixel_mRNA.txt
- PRR7/real_protein_origin.txt
- __MACOSX/
- __MACOSX/PRR7/
- __MACOSX/PRR7/._real_protein_origin.txt
- PRR7/rt_origin_uncorrected_r18avg_kc.txt
- PRR7/rt_smooth_corrected_r18avg_kc.txt
- PRR7/real_protein_smooth.txt
- PRR7/pixel_protein_origin.txt
- PRR7/get_analysis.py
- PRR7/README.txt
- PRR7/spline_protein_origin.txt
- __MACOSX/PRR7/._spline_protein_origin.txt
- PRR7/rt_origin_corrected_r18high_kc.txt
- PRR7/real_mRNA.txt
- __MACOSX/PRR7/._real_mRNA.txt
- PRR7/rt_smooth_uncorrected_r18avg_kc.txt
- PRR7/spline_mRNA.txt
- __MACOSX/PRR7/._spline_mRNA.txt
- PRR7/rt_origin_corrected_r18avg_kt.txt
- PRR7/rt_origin_corrected_r18avg_kc.txt
- PER2/
- PER2/halflifet_empirics.txt
- PER2/raw_data.txt
- PER2/rt.txt
- __MACOSX/PER2/
- __MACOSX/PER2/._rt.txt
- PER2/get_preprocess.py
- PER2/rt_empirics.txt
- PER2/moving_Rt.txt
- __MACOSX/PER2/._moving_Rt.txt
- PER2/get_analysis.py
- PER2/README.txt
- PER2/real_protein.txt
- __MACOSX/PER2/._real_protein.txt
- PRR5/
- PRR5/rt_smooth_uncorrected_kc.txt
- PRR5/get_preprocess.py
- PRR5/pixel_protein_smooth.txt
- PRR5/rt_origin_corrected_kt21.txt
- PRR5/spline_protein_smooth.txt
- PRR5/rt_origin_corrected_kt6.txt
- PRR5/pixel_mRNA.txt
- PRR5/rt_origin_corrected_kt3.txt
- PRR5/real_protein_origin.txt
- __MACOSX/PRR5/
- __MACOSX/PRR5/._real_protein_origin.txt
- PRR5/rt_origin_corrected_kt0.txt
- PRR5/rt_origin_corrected_kt18.txt
- PRR5/rt_origin_corrected_kt15.txt
- PRR5/real_protein_smooth.txt
- PRR5/rt_origin_corrected_kt12.txt
- PRR5/rt_origin_corrected_kt9.txt
- PRR5/pixel_protein_origin.txt
- PRR5/get_analysis.py
- PRR5/README.txt
- PRR5/spline_protein_origin.txt
- __MACOSX/PRR5/._spline_protein_origin.txt
- PRR5/real_mRNA.txt
- __MACOSX/PRR5/._real_mRNA.txt
- PRR5/spline_mRNA.txt
- PRR5/rt_origin_uncorrected_kc.txt
- PRR5/rt_smooth_corrected_kc.txt
- PRR5/rt_origin_corrected_kc.txt
- README.txt
- __MACOSX/._README.txt
- TOC1/
- TOC1/real_degradation.txt
- TOC1/get_preprocess.py
- TOC1/pixel_degradation.txt
- TOC1/pixel_rt.txt
- TOC1/get_analysis.py
- TOC1/README.txt
- TOC1/real_protein.txt
- TOC1/pixel_protein.txt
- TOC1/real_rt.txt
- TOC1/spline_protein.txt
- CCA1/
- CCA1/real_degradation.txt
- CCA1/get_preprocess.py
- CCA1/pixel_degradation.txt
- CCA1/pixel_rt.txt
- CCA1/get_analysis.py
- CCA1/README.txt
- CCA1/real_protein.txt
- CCA1/pixel_protein.txt
- CCA1/real_rt.txt
- CCA1/spline_protein.txt
