# Supplementary material for: Waveforms of molecular oscillations reveal circadian timekeeping mechanisms
Source: Commun Biol. 2018 Nov 26;1:207. doi: 10.1038/s42003-018-0217-1 (PMC6255756; doi:10.1038/s42003-018-0217-1)
Supplement: Supplementary file 4 — Supplementary Software [file 42003_2018_217_MOESM4_ESM.zip › PRR7/rt_origin_corrected_r18low_kc.txt]

-10.000000	0.139720
-8.000000	0.220396
-6.000000	0.319163
-4.000000	0.851852
-2.000000	1.019178
0.000000	0.089169
2.000000	0.089169
4.000000	0.089169
6.000000	0.152146
8.000000	0.215124
10.000000	0.278101
12.000000	0.341079
14.000000	0.120986
16.000000	0.255050
18.000000	0.342691
20.000000	0.864039
22.000000	1.019178
24.000000	0.089169
26.000000	1.019178
28.000000	1.019178
30.000000	1.019178
32.000000	1.019178
34.000000	0.388330
