# Supplementary material for: Waveforms of molecular oscillations reveal circadian timekeeping mechanisms
Source: Commun Biol. 2018 Nov 26;1:207. doi: 10.1038/s42003-018-0217-1 (PMC6255756; doi:10.1038/s42003-018-0217-1)
Supplement: Supplementary file 4 — Supplementary Software [file 42003_2018_217_MOESM4_ESM.zip › PRR7/pixel_mRNA.txt]

-12 218
-10 205.75
-8 201.25
-6 197.75
-4 197
-2 206.25 
0 206.25 
2 243.75
4 252
6 256.25
8 254.75
10 244
12 232.5
14 218
16 205.75
18 201.25
20 197.75
22 197
24 206.25 
26 243.75
28 252
30 256.25
32 254.75
34 244
36 232.5
