# Supplementary material for: Waveforms of molecular oscillations reveal circadian timekeeping mechanisms
Source: Commun Biol. 2018 Nov 26;1:207. doi: 10.1038/s42003-018-0217-1 (PMC6255756; doi:10.1038/s42003-018-0217-1)
Supplement: Supplementary file 4 — Supplementary Software [file 42003_2018_217_MOESM4_ESM.zip › PRR7/real_protein_origin.txt]

-12.000000	0.826154
-10.000000	0.816923
-8.000000	0.576923
-6.000000	0.383077
-4.000000	0.133846
-2.000000	0.027692
0.000000	0.032308
2.000000	0.083077
4.000000	0.226154
6.000000	0.549231
8.000000	0.761538
10.000000	0.992308
12.000000	0.826154
14.000000	0.816923
16.000000	0.576923
18.000000	0.383077
20.000000	0.133846
22.000000	0.027692
24.000000	0.032308
26.000000	0.083077
28.000000	0.226154
30.000000	0.549231
32.000000	0.761538
34.000000	0.992308
36.000000	0.826154
