# Supplementary material for: Waveforms of molecular oscillations reveal circadian timekeeping mechanisms
Source: Commun Biol. 2018 Nov 26;1:207. doi: 10.1038/s42003-018-0217-1 (PMC6255756; doi:10.1038/s42003-018-0217-1)
Supplement: Supplementary file 4 — Supplementary Software [file 42003_2018_217_MOESM4_ESM.zip › PRR7/pixel_protein_origin.txt]

-12 167.25
-10 166.75
-8 153.75
-6 143.25
-4 129.75
-2 124
0 124.25
2 127
4 134.75
6 152.25
8 163.75
10 176.25
12 167.25
14 166.75
16 153.75
18 143.25
20 129.75
22 124
24 124.25
26 127
28 134.75
30 152.25
32 163.75
34 176.25
36 167.25
