# Supplementary material for: Waveforms of molecular oscillations reveal circadian timekeeping mechanisms
Source: Commun Biol. 2018 Nov 26;1:207. doi: 10.1038/s42003-018-0217-1 (PMC6255756; doi:10.1038/s42003-018-0217-1)
Supplement: Supplementary file 4 — Supplementary Software [file 42003_2018_217_MOESM4_ESM.zip › PRR7/rt_smooth_uncorrected_r18avg_kc.txt]

-10.000000	0.161385
-8.000000	0.238917
-6.000000	0.353394
-4.000000	0.740464
-2.000000	0.437057
0.000000	0.089169
2.000000	0.740464
4.000000	0.089169
6.000000	0.740464
8.000000	0.740464
10.000000	0.740464
12.000000	0.341079
14.000000	0.177202
16.000000	0.282697
18.000000	0.446286
20.000000	0.740464
22.000000	0.182775
24.000000	0.089169
26.000000	0.740464
28.000000	0.740464
30.000000	0.740464
32.000000	0.740464
34.000000	0.740464
