# Supplementary material for: Waveforms of molecular oscillations reveal circadian timekeeping mechanisms
Source: Commun Biol. 2018 Nov 26;1:207. doi: 10.1038/s42003-018-0217-1 (PMC6255756; doi:10.1038/s42003-018-0217-1)
Supplement: Supplementary file 4 — Supplementary Software [file 42003_2018_217_MOESM4_ESM.zip › PRR7/spline_mRNA.txt]

-11.900000	7.814055	-4.215909	0.539529
-11.800000	7.412783	-4.012721	0.541324
-11.700000	7.031316	-3.814669	0.542526
-11.600000	6.669141	-3.621756	0.543062
-11.500000	6.325743	-3.433980	0.542858
-11.400000	6.000608	-3.251341	0.541835
-11.300000	5.693224	-3.073840	0.539912
-11.200000	5.403077	-2.901477	0.537005
-11.100000	5.129652	-2.734251	0.533029
-11.000000	4.872435	-2.572162	0.527901
-10.900000	4.630914	-2.415212	0.521541
-10.800000	4.404574	-2.263398	0.513874
-10.700000	4.192902	-2.116722	0.504835
-10.600000	3.995384	-1.975184	0.494367
-10.500000	3.811505	-1.838783	0.482430
-10.400000	3.640753	-1.707520	0.469002
-10.300000	3.482614	-1.581395	0.454083
-10.200000	3.336573	-1.460406	0.437696
-10.100000	3.202118	-1.344556	0.419896
-10.000000	3.078733	-1.233843	0.400763
-9.900000	2.965907	-1.128267	0.380412
-9.800000	2.863124	-1.027829	0.358989
-9.700000	2.769871	-0.932529	0.336669
-9.600000	2.685634	-0.842366	0.313656
-9.500000	2.609900	-0.757340	0.290180
-9.400000	2.542155	-0.677453	0.266488
-9.300000	2.481885	-0.602702	0.242841
-9.200000	2.428576	-0.533089	0.219507
-9.100000	2.381714	-0.468614	0.196755
-9.000000	2.340787	-0.409276	0.174846
-8.900000	2.305279	-0.355076	0.154027
-8.800000	2.274678	-0.306014	0.134531
-8.700000	2.248469	-0.262088	0.116563
-8.600000	2.226139	-0.223301	0.100309
-8.500000	2.207174	-0.189651	0.085925
-8.400000	2.191060	-0.161138	0.073543
-8.300000	2.177284	-0.137763	0.063273
-8.200000	2.165331	-0.119526	0.055200
-8.100000	2.154689	-0.106426	0.049393
-8.000000	2.144842	-0.098463	0.045907
-7.900000	2.135315	-0.095269	0.044616
-7.800000	2.125779	-0.095368	0.044862
-7.700000	2.115940	-0.098389	0.046499
-7.600000	2.105506	-0.104333	0.049553
-7.500000	2.094186	-0.113201	0.054055
-7.400000	2.081687	-0.124991	0.060043
-7.300000	2.067717	-0.139705	0.067565
-7.200000	2.051982	-0.157341	0.076678
-7.100000	2.034192	-0.177901	0.087455
-7.000000	2.014054	-0.201384	0.099989
-6.900000	1.991275	-0.227790	0.114394
-6.800000	1.965563	-0.257119	0.130812
-6.700000	1.936626	-0.289371	0.149420
-6.600000	1.904171	-0.324546	0.170439
-6.500000	1.867907	-0.362644	0.194145
-6.400000	1.827540	-0.403665	0.220879
-6.300000	1.782779	-0.447610	0.251074
-6.200000	1.733332	-0.494477	0.285276
-6.100000	1.678905	-0.544268	0.324180
-6.000000	1.619207	-0.596981	0.368688
-5.900000	1.554277	-0.649297	0.417749
-5.800000	1.485484	-0.687934	0.463104
-5.700000	1.414527	-0.709570	0.501631
-5.600000	1.343106	-0.714206	0.531757
-5.500000	1.272922	-0.701842	0.551363
-5.400000	1.205674	-0.672478	0.557761
-5.300000	1.143063	-0.626113	0.547750
-5.200000	1.086788	-0.562748	0.517809
-5.100000	1.038550	-0.482383	0.464478
-5.000000	1.000048	-0.385018	0.385000
-4.900000	0.972983	-0.270653	0.278168
-4.800000	0.959054	-0.139287	0.145234
-4.700000	0.959962	0.009079	0
-4.600000	0.977406	0.174445	0
-4.500000	1.013087	0.356811	0
-4.400000	1.068705	0.556177	0
-4.300000	1.145959	0.772544	0
-4.200000	1.246550	1.005910	0
-4.100000	1.372178	1.256277	0
-4.000000	1.524542	1.523645	0
-3.900000	1.704144	1.796012	0
-3.800000	1.906682	2.025383	0
-3.700000	2.126658	2.199755	0
-3.600000	2.358571	2.319130	0
-3.500000	2.596921	2.383508	0
-3.400000	2.836210	2.392889	0
-3.300000	3.070937	2.347272	0
-3.200000	3.295603	2.246658	0
-3.100000	3.504708	2.091046	0
-3.000000	3.692751	1.880437	0
-2.900000	3.854235	1.614830	0
-2.800000	3.983657	1.294227	0
-2.700000	4.075520	0.918625	0
-2.600000	4.124322	0.488027	0
-2.500000	4.124565	0.002431	0
-2.400000	4.070749	-0.538163	0.132202
-2.300000	3.957374	-1.133753	0.286491
-2.200000	3.778940	-1.784341	0.472180
-2.100000	3.529947	-2.489927	0.705372
-2.000000	3.204896	-3.250510	1.014233
-1.900000	2.802155	-4.027411	1.437255
-1.800000	2.335563	-4.665918	1.997770
-1.700000	1.822828	-5.127350	2.812854
-1.600000	1.281657	-5.411708	4.222430
-1.500000	0.729758	-5.518992	7.562769
-1.400000	0.184838	-5.449202	29.480971
-1.300000	-0.335396	-5.202338	-15.511038
-1.200000	-0.813236	-4.778400	-5.875786
-1.100000	-1.230975	-4.177388	-3.393561
-1.000000	-1.570905	-3.399302	-2.163913
-0.900000	-1.815319	-2.444142	-1.346398
-0.800000	-1.946510	-1.311907	-0.673979
-0.700000	-1.946770	-0.002599	-0.001335
-0.600000	-1.798391	1.483783	0
-0.500000	-1.483667	3.147240	0
-0.400000	-0.984890	4.987770	0
-0.300000	-0.284353	7.005374	0
-0.200000	0.635652	9.200053	0
-0.100000	1.792833	11.571806	0
-0.000000	3.204896	14.120632	0
0.100000	4.883664	16.787676	0
0.200000	6.817415	19.337513	0
0.300000	8.988544	21.711286	0
0.400000	11.379443	23.908995	0
0.500000	13.972507	25.930640	0
0.600000	16.750129	27.776221	0
0.700000	19.694703	29.445738	0
0.800000	22.788622	30.939192	0
0.900000	26.014280	32.256581	0
1.000000	29.354071	33.397906	0
1.100000	32.790388	34.363168	0
1.200000	36.305624	35.152365	0
1.300000	39.882174	35.765499	0
1.400000	43.502431	36.202569	0
1.500000	47.148789	36.463575	0
1.600000	50.803640	36.548517	0
1.700000	54.449380	36.457395	0
1.800000	58.068401	36.190209	0
1.900000	61.643097	35.746959	0
2.000000	65.155861	35.127645	0
2.100000	68.592976	34.371152	0
2.200000	71.956278	33.633016	0
2.300000	75.251490	32.952122	0
2.400000	78.484337	32.328470	0
2.500000	81.660543	31.762060	0
2.600000	84.785832	31.252892	0
2.700000	87.865929	30.800966	0
2.800000	90.906557	30.406281	0
2.900000	93.913441	30.068839	0
3.000000	96.892305	29.788638	0
3.100000	99.848873	29.565679	0
3.200000	102.788869	29.399962	0
3.300000	105.718017	29.291487	0
3.400000	108.642043	29.240253	0
3.500000	111.566669	29.246262	0
3.600000	114.497620	29.309513	0
3.700000	117.440621	29.430005	0
3.800000	120.401395	29.607739	0
3.900000	123.385666	29.842715	0
4.000000	126.399159	30.134933	0
4.100000	129.444625	30.454652	0
4.200000	132.512915	30.682907	0
4.300000	135.591911	30.789957	0
4.400000	138.669491	30.775802	0
4.500000	141.733535	30.640442	0
4.600000	144.771923	30.383877	0
4.700000	147.772534	30.006107	0
4.800000	150.723247	29.507132	0
4.900000	153.611942	28.886952	0
5.000000	156.426499	28.145567	0
5.100000	159.154797	27.282978	0
5.200000	161.784715	26.299183	0
5.300000	164.304133	25.194183	0
5.400000	166.700931	23.967979	0
5.500000	168.962988	22.620569	0
5.600000	171.078184	21.151955	0
5.700000	173.034397	19.562135	0
5.800000	174.819508	17.851111	0
5.900000	176.421396	16.018881	0
6.000000	177.827941	14.065447	0
6.100000	179.028443	12.005022	0
6.200000	180.017890	9.894466	0
6.300000	180.792689	7.747993	0
6.400000	181.349249	5.565603	0
6.500000	181.683979	3.347297	0
6.600000	181.793286	1.093073	0
6.700000	181.673580	-1.197067	0.006589
6.800000	181.321267	-3.523124	0.019430
6.900000	180.732758	-5.885098	0.032562
7.000000	179.904459	-8.282989	0.046041
7.100000	178.832779	-10.716796	0.059926
7.200000	177.514127	-13.186521	0.074284
7.300000	175.944911	-15.692162	0.089188
7.400000	174.121539	-18.233720	0.104718
7.500000	172.040419	-20.811194	0.120967
7.600000	169.697961	-23.424586	0.138037
7.700000	167.090571	-26.073895	0.156046
7.800000	164.214659	-28.759120	0.175131
7.900000	161.066633	-31.480262	0.195449
8.000000	157.642901	-34.237321	0.217183
8.100000	153.944964	-36.979373	0.240212
8.200000	149.994691	-39.502726	0.263361
8.300000	145.819046	-41.756456	0.286358
8.400000	141.444989	-43.740563	0.309241
8.500000	136.899485	-45.455047	0.332032
8.600000	132.209494	-46.899908	0.354739
8.700000	127.401979	-48.075147	0.377350
8.800000	122.503903	-48.980762	0.399830
8.900000	117.542227	-49.616755	0.422119
9.000000	112.543915	-49.983125	0.444121
9.100000	107.535928	-50.079871	0.465704
9.200000	102.545228	-49.906995	0.486683
9.300000	97.598779	-49.464497	0.506815
9.400000	92.723541	-48.752375	0.525782
9.500000	87.946478	-47.770630	0.543178
9.600000	83.294552	-46.519262	0.558491
9.700000	78.794725	-44.998272	0.571082
9.800000	74.473959	-43.207659	0.580171
9.900000	70.359217	-41.147422	0.584819
10.000000	66.477460	-38.817563	0.583921
10.100000	62.849040	-36.284202	0.577323
10.200000	59.467858	-33.811824	0.568573
10.300000	56.321202	-31.466550	0.558698
10.400000	53.396364	-29.248380	0.547760
10.500000	50.680633	-27.157314	0.535852
10.600000	48.161298	-25.193351	0.523104
10.700000	45.825649	-23.356493	0.509682
10.800000	43.660975	-21.646739	0.495791
10.900000	41.654566	-20.064088	0.481678
11.000000	39.793712	-18.608542	0.467625
11.100000	38.065702	-17.280099	0.453955
11.200000	36.457826	-16.078760	0.441024
11.300000	34.957373	-15.004525	0.429223
11.400000	33.551634	-14.057395	0.418978
11.500000	32.227897	-13.237368	0.410743
11.600000	30.973453	-12.544445	0.405006
11.700000	29.775590	-11.978626	0.402297
11.800000	28.621599	-11.539911	0.403189
11.900000	27.498769	-11.228299	0.408320
12.000000	26.394390	-11.043792	0.418414
12.100000	25.298205	-10.961854	0.433306
12.200000	24.209770	-10.884343	0.449585
12.300000	23.131098	-10.786724	0.466330
12.400000	22.064198	-10.668999	0.483543
12.500000	21.011081	-10.531165	0.501220
12.600000	19.973759	-10.373224	0.519343
12.700000	18.954241	-10.195176	0.537884
12.800000	17.954539	-9.997020	0.556796
12.900000	16.976664	-9.778756	0.576012
13.000000	16.022625	-9.540385	0.595432
13.100000	15.094435	-9.281907	0.614922
13.200000	14.194102	-9.003321	0.634300
13.300000	13.323640	-8.704627	0.653322
13.400000	12.485057	-8.385826	0.671669
13.500000	11.680365	-8.046917	0.688927
13.600000	10.911575	-7.687901	0.704564
13.700000	10.180698	-7.308777	0.717905
13.800000	9.489743	-6.909546	0.728107
13.900000	8.840722	-6.490208	0.734126
14.000000	8.235646	-6.050761	0.734704
14.100000	7.675853	-5.597933	0.729291
14.200000	7.159990	-5.158624	0.720479
14.300000	6.686034	-4.739560	0.708875
14.400000	6.251960	-4.340741	0.694301
14.500000	5.855744	-3.962166	0.676629
14.600000	5.495360	-3.603837	0.655796
14.700000	5.168785	-3.265753	0.631822
14.800000	4.873993	-2.947913	0.604825
14.900000	4.608962	-2.650318	0.575036
15.000000	4.371665	-2.372968	0.542807
15.100000	4.160079	-2.115863	0.508611
15.200000	3.972178	-1.879003	0.473041
15.300000	3.805939	-1.662388	0.436788
15.400000	3.659338	-1.466018	0.400624
15.500000	3.530348	-1.289892	0.365372
15.600000	3.416947	-1.134012	0.331879
15.700000	3.317110	-0.998376	0.300978
15.800000	3.228811	-0.882985	0.273471
15.900000	3.150027	-0.787839	0.250105
16.000000	3.078733	-0.712938	0.231569
16.100000	3.013160	-0.655736	0.217624
16.200000	2.952555	-0.606049	0.205262
16.300000	2.896422	-0.561331	0.193801
16.400000	2.844264	-0.521582	0.183380
16.500000	2.795584	-0.486802	0.174132
16.600000	2.749884	-0.456991	0.166186
16.700000	2.706669	-0.432149	0.159661
16.800000	2.665442	-0.412277	0.154675
16.900000	2.625705	-0.397373	0.151340
17.000000	2.586961	-0.387439	0.149766
17.100000	2.548713	-0.382473	0.150065
17.200000	2.510466	-0.382477	0.152353
17.300000	2.471721	-0.387450	0.156753
17.400000	2.431982	-0.397391	0.163402
17.500000	2.390751	-0.412302	0.172457
17.600000	2.347533	-0.432182	0.184101
17.700000	2.301830	-0.457031	0.198551
17.800000	2.253145	-0.486849	0.216075
17.900000	2.200981	-0.521636	0.237002
18.000000	2.144842	-0.561393	0.261741
18.100000	2.084505	-0.603371	0.289455
18.200000	2.020846	-0.636586	0.315010
18.300000	1.955017	-0.658291	0.336718
18.400000	1.888169	-0.668485	0.354038
18.500000	1.821452	-0.667168	0.366284
18.600000	1.756018	-0.654341	0.372628
18.700000	1.693018	-0.630004	0.372119
18.800000	1.633602	-0.594156	0.363709
18.900000	1.578922	-0.546798	0.346311
19.000000	1.530129	-0.487929	0.318881
19.100000	1.488374	-0.417550	0.280541
19.200000	1.454808	-0.335661	0.230725
19.300000	1.430582	-0.242261	0.169344
19.400000	1.416847	-0.137351	0.096941
19.500000	1.414754	-0.020930	0.014794
19.600000	1.425454	0.107001	0
19.700000	1.450099	0.246443	0
19.800000	1.489838	0.397395	0
19.900000	1.545824	0.559858	0
20.000000	1.619207	0.733831	0
20.100000	1.710265	0.910578	0
20.200000	1.815781	1.055160	0
20.300000	1.931664	1.158838	0
20.400000	2.053826	1.221615	0
20.500000	2.178175	1.243489	0
20.600000	2.300621	1.224461	0
20.700000	2.417074	1.164530	0
20.800000	2.523444	1.063698	0
20.900000	2.615640	0.921963	0
21.000000	2.689573	0.739325	0
21.100000	2.741151	0.515786	0
21.200000	2.766286	0.251344	0
21.300000	2.760886	-0.054000	0.019559
21.400000	2.720861	-0.400247	0.147103
21.500000	2.642121	-0.787395	0.298016
21.600000	2.520577	-1.215446	0.482210
21.700000	2.352137	-1.684400	0.716115
21.800000	2.132711	-2.194255	1.028857
21.900000	1.858210	-2.745013	1.477235
22.000000	1.524542	-3.336674	2.188639
22.100000	1.131004	-3.935389	3.479555
22.200000	0.690426	-4.405773	6.381235
22.300000	0.219029	-4.713977	21.522195
22.400000	-0.266972	-4.860002	-18.204192
22.500000	-0.751356	-4.843848	-6.446805
22.600000	-1.217908	-4.665515	-3.830762
22.700000	-1.650408	-4.325003	-2.620566
22.800000	-2.032639	-3.822312	-1.880467
22.900000	-2.348384	-3.157442	-1.344517
23.000000	-2.581423	-2.330393	-0.902755
23.100000	-2.715539	-1.341164	-0.493885
23.200000	-2.734515	-0.189757	-0.069393
23.300000	-2.622132	1.123830	0
23.400000	-2.362172	2.599596	0
23.500000	-1.938418	4.237541	0
23.600000	-1.334652	6.037665	0
23.700000	-0.534655	7.999968	0
23.800000	0.477790	10.124450	0
23.900000	1.718901	12.411111	0
24.000000	3.204896	14.859951	0
24.100000	4.946472	17.415758	0
24.200000	6.932240	19.857680	0
24.300000	9.145290	22.130505	0
24.400000	11.568714	24.234233	0
24.500000	14.185600	26.168864	0
24.600000	16.979040	27.934398	0
24.700000	19.932123	29.530834	0
24.800000	23.027941	30.958174	0
24.900000	26.249582	32.216416	0
25.000000	29.580139	33.305561	0
25.100000	33.002700	34.225609	0
25.200000	36.500356	34.976560	0
25.300000	40.056197	35.558414	0
25.400000	43.653314	35.971170	0
25.500000	47.274797	36.214830	0
25.600000	50.903736	36.289392	0
25.700000	54.523222	36.194857	0
25.800000	58.116344	35.931225	0
25.900000	61.666194	35.498496	0
26.000000	65.155861	34.896670	0
26.100000	68.572202	34.163408	0
26.200000	71.917138	33.449357	0
26.300000	75.196355	32.792178	0
26.400000	78.415543	32.191872	0
26.500000	81.580386	31.648438	0
26.600000	84.696574	31.161877	0
26.700000	87.769793	30.732188	0
26.800000	90.805730	30.359371	0
26.900000	93.810073	30.043427	0
27.000000	96.788508	29.784355	0
27.100000	99.746724	29.582155	0
27.200000	102.690406	29.436828	0
27.300000	105.625244	29.348373	0
27.400000	108.556923	29.316791	0
27.500000	111.491131	29.342081	0
27.600000	114.433555	29.424243	0
27.700000	117.389883	29.563278	0
27.800000	120.365801	29.759185	0
27.900000	123.366998	30.011965	0
28.000000	126.399159	30.321616	0
28.100000	129.464914	30.657546	0
28.200000	132.554652	30.897377	0
28.300000	135.655703	31.010514	0
28.400000	138.755399	30.996957	0
28.500000	141.841069	30.856706	0
28.600000	144.900046	30.589761	0
28.700000	147.919658	30.196123	0
28.800000	150.887237	29.675791	0
28.900000	153.790113	29.028765	0
29.000000	156.615618	28.255045	0
29.100000	159.351081	27.354631	0
29.200000	161.983833	26.327524	0
29.300000	164.501206	25.173723	0
29.400000	166.890529	23.893228	0
29.500000	169.139133	22.486039	0
29.600000	171.234348	20.952157	0
29.700000	173.163506	19.291581	0
29.800000	174.913937	17.504311	0
29.900000	176.472972	15.590347	0
30.000000	177.827941	13.549689	0
30.100000	178.968060	11.401188	0
30.200000	179.890084	9.220245	0
30.300000	180.592655	7.025709	0
30.400000	181.074413	4.817582	0
30.500000	181.334000	2.595862	0
30.600000	181.370055	0.360551	0
30.700000	181.181220	-1.888353	0.010422
30.800000	180.766135	-4.150848	0.022963
30.900000	180.123441	-6.426936	0.035681
31.000000	179.251780	-8.716616	0.048628
31.100000	178.149791	-11.019887	0.061857
31.200000	176.816116	-13.336751	0.075427
31.300000	175.249395	-15.667207	0.089399
31.400000	173.448270	-18.011255	0.103842
31.500000	171.411380	-20.368894	0.118830
31.600000	169.137368	-22.740126	0.134448
31.700000	166.624873	-25.124950	0.150788
31.800000	163.872536	-27.523366	0.167956
31.900000	160.878999	-29.935374	0.186074
32.000000	157.642901	-32.360974	0.205280
32.100000	154.166208	-34.766932	0.225516
32.200000	150.464177	-37.020311	0.246041
32.300000	146.555389	-39.087878	0.266711
32.400000	142.458426	-40.969633	0.287590
32.500000	138.191868	-42.665574	0.308742
32.600000	133.774298	-44.175703	0.330226
32.700000	129.224296	-45.500020	0.352101
32.800000	124.560444	-46.638524	0.374425
32.900000	119.801322	-47.591216	0.397251
33.000000	114.965513	-48.358095	0.420631
33.100000	110.071596	-48.939161	0.444612
33.200000	105.138155	-49.334415	0.469234
33.300000	100.183769	-49.543856	0.494530
33.400000	95.227021	-49.567485	0.520519
33.500000	90.286491	-49.405301	0.547206
33.600000	85.380760	-49.057304	0.574571
33.700000	80.528411	-48.523495	0.602564
33.800000	75.748023	-47.803874	0.631091
33.900000	71.058179	-46.898440	0.660001
34.000000	66.477460	-45.807193	0.689064
34.100000	62.024447	-44.530134	0.717945
34.200000	57.717721	-43.067262	0.746171
34.300000	53.575863	-41.418577	0.773083
34.400000	49.617455	-39.584080	0.797785
34.500000	45.861078	-37.563771	0.819077
34.600000	42.325313	-35.357649	0.835378
34.700000	39.028741	-32.965714	0.844652
34.800000	35.989945	-30.387967	0.844346
34.900000	33.227504	-27.624407	0.831372
35.000000	30.760001	-24.675035	0.802179
35.100000	28.606016	-21.539850	0.752983
35.200000	26.784130	-18.218853	0.680211
35.300000	25.312926	-14.712042	0.581207
35.400000	24.210984	-11.019420	0.455141
35.500000	23.496886	-7.140985	0.303912
35.600000	23.189212	-3.076737	0.132680
35.700000	23.306544	1.173323	0
35.800000	23.867464	5.609196	0
35.900000	24.890552	10.230882	0
