# Supplementary material for: Waveforms of molecular oscillations reveal circadian timekeeping mechanisms
Source: Commun Biol. 2018 Nov 26;1:207. doi: 10.1038/s42003-018-0217-1 (PMC6255756; doi:10.1038/s42003-018-0217-1)
Supplement: Supplementary file 4 — Supplementary Software [file 42003_2018_217_MOESM4_ESM.zip › PRR7/rt_origin_corrected_r18avg_kt.txt]

-10.000000	0.114212
-8.000000	0.195392
-6.000000	0.290841
-4.000000	0.775544
-2.000000	0.673103
0.000000	0.089169
2.000000	0.089169
4.000000	0.089169
6.000000	0.152146
8.000000	0.215124
10.000000	0.278101
12.000000	0.341079
14.000000	0.089169
16.000000	0.219160
18.000000	0.446286
20.000000	0.782989
22.000000	0.654426
24.000000	0.089169
26.000000	0.089169
28.000000	0.089169
30.000000	0.089169
32.000000	0.089169
34.000000	0.089169
