# Supplementary material for: Waveforms of molecular oscillations reveal circadian timekeeping mechanisms
Source: Commun Biol. 2018 Nov 26;1:207. doi: 10.1038/s42003-018-0217-1 (PMC6255756; doi:10.1038/s42003-018-0217-1)
Supplement: Supplementary file 4 — Supplementary Software [file 42003_2018_217_MOESM4_ESM.zip › PER2/raw_data.txt]

    0   152.981 173.032 133.844 130.106 139.446 151.271
    0.09984 137.657 159.338 124.539 123.464 136.08  144.4
    0.19992 134.725 156.314 120.23  120.216 130.382 142.661
    0.3 132.526 156.533 117.156 123.992 126.532 145.173
    0.39984 130.404 153.281 114.333 121.075 124.405 148.597
    0.49992 128.888 155.573 113.114 128.101 125.019 146.096
    0.6 126.253 156.524 116.864 121.394 121.936 149.839
    0.69984 124.911 157.085 111.685 121.937 119.281 147.274
    0.79992 122.952 156.207 111.066 120.247 121.849 149.484
    0.9 121.558 162.118 110.462 122.672 123.806 147.773
    0.99984 126.832 161.204 111.091 125.28  121.495 148.046
    1.09992 126.106 162.236 113.701 126.283 123.916 148.952
    1.2 127.569 170.21  110.77  129.038 127.242 149.866
    1.29984 127.265 168.917 116.137 129.445 126.329 149.444
    1.39992 128.533 170.64  116.152 131.323 125.6   152.297
    1.5 129.698 173.12  114.456 131.624 126.785 155.518
    1.59984 130.406 171.19  115.154 135.873 133.259 156.686
    1.69992 130.786 173.351 116.674 136.324 129.699 158.808
    1.8 137.228 179.519 120.343 142.309 135.788 160.138
    1.89984 135.059 181.603 118.737 141.791 135.918 160.278
    1.99992 137.666 178.707 120.645 143.296 139.073 162.337
    2.1 142.654 183.628 122.693 142.588 139.26  161.737
    2.19984 144.031 188.777 124.734 143.136 141.114 164.248
    2.29992 143.936 186.886 126.835 145.376 143.385 163.072
    2.4 143.875 189.864 128.252 152.076 149.775 168.983
    2.49984 147.642 197.558 133.07  149.916 148.683 167.611
    2.59992 149.393 195.752 132.051 148.902 152.343 168.621
    2.7 149.234 195.662 132.532 152.951 149.292 171.579
    2.79984 153.437 202.697 135.312 154.697 154.835 173.955
    2.89992 156.076 202.07  138.138 155.322 156.519 174.334
    3   156.38  201.994 138.112 157.305 161.266 174.877
    3.09984 162.947 205.753 142.375 163.563 155.477 179.697
    3.19992 165.728 205.926 145.637 165.66  166.296 182.928
    3.3 168.152 212.455 147.66  168.575 164.953 182.474
    3.39984 169.779 210.921 145.266 167.8   166.591 183.872
    3.49992 171.476 216.14  146.203 167.441 170.463 182.954
    3.6 171.473 216.594 151.623 170.564 165.083 185.581
    3.69984 173.108 220.55  150.397 166.08  169.677 187.337
    3.79992 172.158 220.461 153.158 172.718 170.927 189.437
    3.9 176.207 222.174 155.675 174.496 171.399 187.383
    3.99984 177.772 222.186 156.19  170.101 173.792 188.981
    4.09992 178.611 222.366 155.763 172.619 172.81  194.175
    4.2 181.358 225.712 153.963 172.36  182.508 189.996
    4.29984 182.793 220.892 156.135 175.198 170.025 185.115
    4.39992 181.62  224.342 158 170.971 175.316 189.716
    4.5 181.268 224.711 159.846 174.471 176.103 189.136
    4.59984 181.167 226.878 158.428 173.098 174.897 187.646
    4.69992 179.294 219.645 157.276 174.334 175.372 186.012
    4.8 180.343 217.88  153.988 175.055 171.901 189.44
    4.89984 177 223.238 156.68  169.841 173.527 190.276
    4.99992 181.032 222.728 153.634 166.066 171.045 184.109
    5.1 177.903 215.12  153.006 170.55  168.104 180.505
    5.19984 176.696 216.372 150.01  170.572 165.561 180.529
    5.29992 176.587 216.015 150.058 168.611 171.165 180.331
    5.4 178.176 212.419 148.472 168.35  166.161 174.999
    5.49984 172.987 207.321 149.823 161.534 163.772 172.822
    5.59992 168.362 203.867 146.399 162.254 163.037 174.699
    5.7 170.037 205.579 143.815 161.574 160.922 167.538
    5.79984 172.38  207.118 147.899 155.142 156.456 170.21
    5.89992 167.408 200.765 140.268 157.556 157.114 165.745
    6   159.446 194.162 138.222 150.358 154.368 166.244
    6.09984 160.861 194.46  138.076 148.673 148.405 159.251
    6.19992 159.85  187.236 133.881 149.307 149.646 160.672
    6.3 154.621 183.627 134.022 143.1   144.777 154.787
    6.39984 152.318 180.077 128.633 138.806 144.861 153.544
    6.49992 149.639 179.109 132.377 142.796 143.385 151.677
    6.6 149.661 174.486 126.578 136.878 136.506 146.137
    6.69984 145.341 172.987 125.367 134.142 134.781 142.542
    6.79992 140.298 167.61  120.474 135.756 135.818 139.674
    6.9 140.734 165.187 123.392 127.594 130.481 139.415
    6.99984 135.509 158.233 116.889 124.042 125.063 133.355
    7.09992 131.291 157.907 116.304 122.901 121.241 131.906
    7.2 132.071 154.077 115.523 117.672 121.141 128.458
    7.29984 125.165 147.836 114.354 116.179 117.747 123.738
    7.39992 122.567 146.419 112.1   116.509 114.051 117.599
    7.5 121.784 140.784 106.311 111.252 114.814 121.733
    7.59984 115.978 140.716 107.764 108.594 110.658 114.505
    7.69992 113.493 136.005 100.921 103.944 111.347 111.449
    7.8 113.139 131.634 102.009 100.873 106.362 111.912
    7.89984 107.848 129.217 99.468  100.984 104.532 102.633
    7.99992 109.322 130.051 93.377  95.684  98.546  101.807
    8.1 105.076 122.407 93.684  94.224  99.175  98.868
    8.19984 102.902 116.434 90.987  93.476  97.013  100.299
    8.29992 98.15   113.995 87.205  90.824  94.013  95.874
    8.4 95.316  112.196 84.658  84.597  89.418  93.526
    8.49984 93.524  106.794 81.258  87.398  87.61   88.337
    8.59992 89.457  105.982 81.079  78.991  85.181  88.388
    8.7 88.116  102.826 81.901  78.814  85.038  85.485
    8.79984 89.227  100.676 77.943  77.501  81.081  80.876
    8.899921    84.025  91.421  73.342  76.48   77.722  82.137
    9   81.72   94.322  72.755  76.207  77.336  78.853
    9.09984 82.706  90.172  69.576  70.358  71.591  76.866
    9.19992 78.582  85.485  67.873  68.439  72  72.599
    9.3 74.112  85.995  65.695  67.726  67.823  72.929
    9.39984 73.581  81.817  67.137  64.457  66.758  69.989
    9.49992 71.038  78.763  64.532  65.344  68.025  66.841
    9.6 68.709  79.981  61.317  62.858  67.745  64.432
    9.69984 68.532  76.125  61.719  58.697  63.088  60.397
    9.79992 64.759  75.41   59.494  60.22   60.709  62.503
    9.9 64.557  69.721  57.141  56.438  57.698  62.275
    9.99984 64.076  68.439  54.633  55.477  60.38   61.768
    10.09992    59.729  66.964  54.77   55.274  55.291  55.375
    10.2    59.931  65.906  52.738  49.713  56.964  54.687
    10.29984    58.027  62.964  51.422  50.758  53.392  54.513
    10.39992    55.345  59.231  50.709  50.226  51.367  52.864
    10.5    54.383  60.295  51.539  48.392  51.042  51.621
    10.59984    52.046  58.28   47.924  47.004  49.747  50.885
    10.69992    53.41   56.425  48.74   46.313  49.448  50.069
    10.8    48.43   56.517  45.62   45.939  47.544  47.055
    10.89984    49.77   53.702  45.121  43.165  47.797  46.142
    10.99992    48.031  53.571  45.045  41.55   45.797  44.315
    11.1    47.318  46.894  44.514  44.486  42.793  44.154
    11.19984    45.372  47.428  42.616  41.872  43.704  41.517
    11.29992    44.709  46.167  41.646  40.13   42.481  41.373
    11.4    42.591  46.36   39.427  39.969  40.591  41.796
    11.49984    41.899  47.867  40.633  39.369  40.051  40.789
    11.59992    41.932  44.942  39.604  37.989  38.921  40.019
    11.7    40.38   45  39.013  37.771  40.051  39.115
    11.79984    40.392  43.59   37.909  36.035  37.352  37.665
    11.89992    37.352  42.582  35.91   35.361  36.684  36.908
    12  36.745  39.293  36.127  34.473  36.81   36.223
    12.09984    37.985  39.851  34.948  32.863  34.948  34.98
    12.19992    37.334  39.768  35.15   33.345  35.378  35.654
    12.3    34.785  38.024  31.899  32.393  34.506  34.27
    12.39984    36.702  36.981  33.556  33.472  30.722  34.183
    12.49992    33.316  35.97   33.101  31.899  32.291  32.824
    12.6    33.151  34.68   32.748  32.697  32.051  32.723
    12.69984    33.151  34.665  31.127  32.824  31.797  32.292
    12.79992    33.252  35.325  30.519  30.085  31.443  32.038
    12.9    32.228  32.559  30.418  30.554  31.43   30.173
    12.99984    31.949  33.788  29.696  30.795  30.43   30.947
    13.09992    31.571  34.999  28.166  31.582  29.823  29.806
    13.2    30.949  32.33   29.928  29.597  30.747  29.513
    13.29984    31.392  31.86   28.633  29.603  29.848  29.653
    13.39992    30.787  33.157  30.317  28.727  30.418  31.848
    13.5    30  31.15   28.481  28.182  29.772  29.248
    13.59984    28.798  29.948  27.32   28.664  28.354  28.309
    13.69992    30.534  29.241  27.533  29.412  28.52   28.447
    13.8    28.886  32.672  28  28.639  28.481  27.32
    13.89984    30.054  30.119  29.811  28.6    27.989  28.422
    13.99992    29.949  31.049  26.785  27.878  28.43   27.142
    14.1    26.566  30.271  26.116  28.219  27.584  28.6
    14.19984    28.557  27.142  28.278  26.381  26.937  28.132
    14.29992    27.248  29.801  26.673  28.27   28.394  27.559
    14.4    28.304  29.882  26.608  27.827  26.734  26.66
    14.49984    27.021  29.509  27.609  26.443  28.495  26.976
    14.59992    28.545  29.238  25.407  26.914  28.304  28.588
    14.7    26.819  29.826  26.04   27.255  27.204  26.595
    14.79984    26.354  29.831  26.532  26.381  27.089  27.776
    14.89992    27.779  28.554  27.653  26.243  27.089  27.878
    15  27.255  31.48   25.782  26.248  26.371  27.447
    15.09984    27.154  30.414  26.951  26.965  27.66   27.218
    15.19992    26.591  29.56   26.42   26.874  28.14   28.98
    15.3    28.203  28.74   26.278  27.852  27.418  27.244
    15.39984    28.09   28.27   25.433  27.345  28.127  27.675
    15.49992    26.394  29.324  24.152  26.99   26.228  28.284
    15.6    27.356  28.234  26.751  28.258  27.696  28.969
    15.69984    26.894  30.526  26.976  27.661  27.103  28.422
    15.79992    28.405  30.085  27.646  27.218  27.519  28.791
    15.9    27.685  31.48   26.996  27.196  28.292  29.437
    15.99984    29.848  31.86   25.013  27.827  27.468  30.085
    16.09992    27.678  30.843  28.343  27.559  29.482  29.818
    16.2    30.253  31.328  27.887  29.818  27.558  29.07
    16.29984    28.191  31.329  27.128  28.613  29.381  29.615
    16.39992    30.798  33.593  28.83   28.639  29.316  30.135
    16.5    28.891  33.203  28.855  30.11   29.139  31.86
    16.59984    29.482  33.581  29.792  29.603  31.38   31.924
    16.69992    31.063  33.763  29.468  31.835  31.367  32.292
    16.8    30.13   35.634  28.621  30.96   30.367  33.041
    16.89984    31.139  37.035  28.532  31.607  30.43   33.357
    16.99992    31.874  36.066  29.709  32.494  31.089  34.499
    17.1    33.062  37.302  29.431  33.523  32.038  34.589
    17.19984    31.48   37.38   29.963  34.106  34.619  33.421
    17.29992    31.671  38.43   31.671  33.89   34.127  35.589
    17.4    35.834  40.045  31.607  33.763  34.354  35.285
    17.49984    34.492  41.618  31.051  35.995  35.08   39.207
    17.59992    35.899  41.072  33.103  34.604  34.727  38.684
    17.7    35.226  43.225  31.152  35.919  37.352  39.436
    17.79984    36.55   43.887  33.303  38.091  36.846  40.603
    17.89992    37.848  43.428  36.608  37.669  36.886  39.927
    18  38.617  45.222  32.493  39.876  38.962  41.424
    18.09984    37.909  48.318  36.492  40.688  40.835  42.565
    18.19992    39.128  46.583  36.492  41.237  40.363  45.678
    18.3    41.392  49.617  40.38   43.25   40.456  48.247
    18.39984    40.389  51.012  37.713  44.981  43.375  45.323
    18.6    41.662  53.219  38.045  46.552  45.475  47.943
    18.69984    45.073  58.761  39.915  49.767  43.702  50.276
    18.79992    43.957  51.448  41.897  47.74   45.457  51.331
    18.9    47.114  49.997  43.089  49.566  47.399  52.885
    18.99984    48.405  49.786  46.741  50.997  47.772  55.959
    19.09992    52.08   48.196  42.608  51.9    48.076  55.908
    19.2    50.781  48.292  46.487  53.85   51.19   57.176
    19.29984    50.916  49.542  49.09   55.705  51.751  60.854
    19.39992    52.07   48.439  45.602  56.565  56.38   60.322
    19.5    55.468  45.457  49.848  55.223  54.611  63.95
    19.59984    53.649  46.446  51.549  58.519  56.051  66.105
    19.69992    55.598  45.831  50.739  57.988  56.256  70.167
    19.8    60.26   46.665  54.889  61.742  59.342  71.863
    19.89984    59.47   45.222  53.215  65.189  59.444  69.025
    19.99992    62.329  46.294  55.038  66.004  61.107  74.552
    20.1    63.925  43.844  56.711  65.572  62.759  78.839
    20.19984    64.658  43.361  60.128  68.898  64.937  79.194
    20.29992    67.54   45.954  62  72.223  65.746  79.639
    20.4    68.226  45.425  61.975  70.57   69.769  83.972
    20.49984    70.604  45.577  64.834  75.009  71.089  84.572
    20.59992    72.629  42.768  66.08   75.389  75.008  88.834
    20.7    74.759  43.884  67.544  78.941  74.975  87.474
    20.79984    76.614  47.097  72.173  78.44   73.544  88.859
    20.89992    77.013  44.189  69.848  82.061  79.765  94.275
    21  78.636  44.632  74.679  83.312  81.747  94.769
    21.09984    79.013  42.743  72.671  85.771  81.486  97.422
    21.19992    83.62   43.683  78.61   88.213  84.851  103.828
    21.3    86.146  42.49   78.19   89.016  83.733  105.551
    21.39984    85.183  41.524  78.257  90.856  85.13   104.025
    21.49992    90.259  41.602  83.489  91.237  85.199  107.444
    21.6    91.906  43.672  83.771  92.921  89.884  112.3
    21.69984    91.552  42.717  82.301  98.768  91.425  114.47
    21.79992    95.028  41.729  88.246  99.774  94.51   118.757
    21.9    94.289  38.856  88.416  103.026 99.161  118.677
    21.99984    99.5    39.771  89.665  104.065 100.614 121.092
    22.09992    98.429  40.305  94.573  102.045 99.775  126.48
    22.2    102.536 39.297  92.832  105.96  103.662 123.746
    22.29984    102.283 40.2    94.91   111.691 103.75  128.56
    22.5    108.686 38.105  114.034 113.325 106.289 130.262
    22.59984    111.466 37.082  95.354  112.716 106.42  135.017
    22.69992    113.806 38.045  88.688  115.733 112.785 133.653
    22.8    114.212 36.094  82.148  115.403 114.871 136.107
    22.89984    112.868 36.753  82.326  120.295 115.428 137.455
    22.99992    118.85  37.133  76.192  122.12  116.493 138.57
    23.1    124.046 33.736  75.888  123.362 123.326 139.755
    23.19984    118.217 36.778  71.756  125.998 122.779 145.743
    23.29992    123.514 35.739  72.491  124.173 121.917 147.086
    23.4    121.41  34.497  70.92   125.291 124.857 151.319
    23.49984    127.24  34.142  69.399  130.687 124.198 156.389
    23.59992    127.139 33.635  68.005  129.471 128.685 155.02
    23.7    129.014 34.75   66.028  130.331 128.609 155.679
    23.79984    129.013 33.039  66.767  132.99  132.119 161.702
    23.89992    130.406 33.524  69.522  133.156 132.205 158.425
    24  131.952 32.101  66.305  136.36  133.888 157.816
    24.09984    135.271 32.684  66.812  138.286 133.306 163.851
    24.19992    138.595 30.125  68.332  136.664 135.827 163.369
    24.3    132.388 32.063  66.201  138.418 136.766 162.446
    24.39984    136.785 32.305  66.94   139.026 138.849 166.426
    24.49992    135.021 31.582  67.169  138.722 141.409 169.239
    24.6    138.545 30.686  63.468  139.378 137.556 172.256
    24.69984    136.994 29.472  64  140.419 139.609 172.819
    24.79992    135.263 30.252  65.141  146.667 141.003 169.664
    24.9    140.167 32.648  63.167  142.499 137.582 174.064
    25.09992    142.879 28.312  62.682  144.815 140.091 175.829
    25.2    147.999 27.45   63.265  143.665 145.059 175.848
    25.29984    142.169 28.363  60.832  132.058 142.058 176.139
    25.39992    145.923 28.537  62.636  115.9   148.633 177.752
    25.5    150.001 26.377  61.922  114.216 147.204 176.696
    25.59984    148.981 28.063  62.031  105.703 143.454 174.947
    25.69992    143.766 29.326  61.466  101.31  147.137 175.03
    25.8    147.964 26.903  61.164  100.88  143.288 175.739
    25.89984    147.237 25.428  57.184  103.628 144.425 180.062
    25.99992    144.594 28.579  61.694  97.508  143.466 175.758
    26.1    146.503 26.096  57.207  94.277  146.656 180.495
    26.19984    146.343 27.501  57.481  94.621  145.329 181.228
    26.29992    144.924 25.204  56.092  90.159  145.566 178.951
    26.4    145.261 27.16   53.029  94.184  144.696 178.184
    26.49984    145.763 26.169  57.242  89.539  147.101 176.154
    26.59992    145.122 26.462  53.101  92.262  146.934 178.18
    26.7    143.386 25.854  54.224  90.17   142.868 177.189
    26.79984    148.103 24.489  54.219  88.5    139.66  175.373
    26.89992    143.273 27.794  53.309  90.172  138.933 174.623
    27  140.817 25.488  50.124  91.743  145.363 179.837
    27.09984    144.179 25.169  52.877  87.674  140.937 175.462
    27.19992    140.446 23.791  51.103  88.069  140.161 174.445
    27.3    135.706 25.098  50.521  84.987  140.085 172.712
    27.39984    136.31  25.041  49.938  81.341  136.289 174.111
    27.49992    140.665 24.044  48.164  87.467  136.669 170.869
    27.6    135.616 25.306  46.568  84.699  135.453 169.968
    27.69984    137.6   25.26   45.859  84.266  138.529 168.78
    27.79992    136.726 24.686  46.771  82.292  133.168 168.884
    27.99984    132.585 24.424  45.707  78.457  134.46  165.674
    28.09992    132.915 24.459  44.491  80.152  136.086 166.789
    28.2    133.298 23.74   43.274  78.397  133.187 164.93
    28.29984    135.879 23.081  43.628  79.347  122.197 161.331
    28.39992    135.625 24.247  42.768  78.517  116.918 158.388
    28.5    129.215 21.993  40.696  73.197  109.17  155.666
    28.59984    131.262 22.119  42.362  74.768  107.071 156.097
    28.69992    127.951 22.239  41.625  72.462  103.262 155.438
    28.8    127.57  22.349  43.048  74.03   101.168 149.697
    28.89984    126.636 23.451  39.059  72.508  98.928  148.987
    28.99992    125.671 23.197  37.612  70.53   97.545  152.57
    29.1    125.12  22.955  38.831  68.864  92.047  147.61
    29.29992    122.172 22.56   38.805  71.869  91.49   146.167
    29.4    120.32  22.28   38.324  69.731  88.384  143.936
    29.49984    122.609 22.094  36.264  68.925  87.471  146.123
    29.59992    120.726 21.764  36.192  65.726  87.652  139.842
    29.79984    119.383 21.817  36.131  62.708  86.471  143.625
    29.89992    116.744 20.927  35.153  63.062  85.109  136.497
    30  113.684 20.995  33.559  60.981  82.67   138.443
    30.09984    113.299 20.851  34.138  58.976  79.183  125.387
    30.19992    113.477 21.587  32.784  60.093  80.119  117.583
    30.3    111.272 23.591  33.227  57.559  76.931  112.069
    30.39984    108.306 22.475  33.188  55.553  75.109  109.482
    30.49992    109.12  21.714  32.898  56.238  71.541  107.098
    30.6    106.988 21.891  31.987  55.248  72.528  103.014
    30.69984    102.527 21.283  31.734  50.2    71.971  101.618
    30.79992    102.642 22.449  29.76   51.925  72.039  95.466
    30.9    101.098 22.627  30.266  50.079  70.351  95.48
    30.99984    99.688  21.638  29.852  49.262  67.061  93.958
    31.09992    94.72   21.587  29.381  49.084  64.657  88.96
    31.2    98.087  21.612  29.381  47.188  67.643  87.87
    31.29984    92.186  23.084  28.259  46.192  62.962  86.779
    31.39992    94.746  21.536  27.862  45.286  65.189  87.438
    31.5    90.495  21.435  29.473  45.711  63.367  82.416
    31.59984    87.75   21.993  28.537  44.341  60.406  79.245
    31.69992    85.57   21.815  27.71   42.852  59.628  79.639
    31.8    85.545  22.297  28.083  43.909  54.839  78.307
    31.89984    84.86   21.688  26.546  41.347  56.838  76.587
    31.99992    82.985  21.688  27.508  41.982  53.801  74.73
    32.1    81.819  21.08   26.318  39.262  53.776  70.874
    32.19984    80.602  20.927  27.887  38.963  53.447  72.929
    32.29992    80.273  21.587  26.141  38.227  50.612  70.671
    32.4    76.475  21.612  28.52   37.948  51.22   69.682
    32.49984    75.457  22.145  26.496  38.456  52.854  67.346
    32.59992    75.21   20.598  25.407  38.024  50.983  67.321
    32.7    75.558  19.608  25.407  35.854  48.253  63.847
    32.79984    72.491  22.449  24.847  35.057  49.777  62.833
    32.89992    71.579  21.714  25.914  33.788  46.892  61.311
    33  69.541  20.801  26.243  35.894  44.311  57.531
    33.09984    68.664  21.038  24.446  35.296  44.362  60.423
    33.19992    68.385  21.841  25.504  33.027  44.007  59.561
    33.3    65.088  21.054  23.687  33.864  42.565  60.347
    33.39984    65.543  20.522  24.345  33.318  43.451  56.599
    33.49992    65.166  22.931  24.569  32.063  39.781  55.045
    33.6    61.899  22.373  24.775  32.621  42.413  53.092
    33.69984    63.291  20.176  24.035  30.82   40.363  50.987
    33.79992    62.201  22.931  24.572  31.188  39.452  50.276
    33.9    63.266  22.221  24.266  29.958  38.541  50.556
    33.99984    58.01   20.581  24.167  30.034  38.896  50.53
    34.09992    58.88   20.953  24.294  28.157  36.821  48.247
    34.2    58.078  21.587  23.454  30.896  36.238  45.787
    34.29984    55.94   21.915  23.914  31.099  36.669  45.99
    34.39992    57.309  21.359  23.813  29.197  34.214  44.696
    34.5    55.446  22.221  23.206  28.284  34.872  44.214
    34.59984    52.467  21.435  24.016  29.413  35.893  43.283
    34.69992    52.384  20.724  23.33   29.641  33.758  42.261
    34.8    54.622  21.257  23.432  28.994  31.506  40.384
    34.89984    50.79   21.587  22.902  28.055  33.809  38.557
    34.99992    52.966  22.246  22.826  26.751  31.95   40.824
    35.1    50.435  21.536  22.319  25.519  32.392  38.405
    35.19984    50.157  21.815  23.079  25.103  30.494  38.684
    35.29992    47.323  22.018  22.193  25.544  30.838  38.44
    35.4    47.778  21.587  21.713  26.345  31.506  37.238
    35.49984    46.386  21.485  22.269  25.595  30.863  35.828
    35.59992    47.55   21.789  21.063  24.606  29.507  36.35
    35.7    47.07   20.344  22.092  25.849  29.127  34.778
    35.79984    45.801  21.003  21.915  24.9    27.457  35.057
    35.89992    46.237  22.018  20.904  24.732  31.076  32.799
    36  45.953  21.891  22.826  24.656  29.684  33.839
    36.09984    44.691  20.674  22.421  23.886  28.942  33.255
    36.19992    44.209  21.435  22.395  24.874  29.296  32.126
    36.3    43.476  22.018  22.496  24.047  28.242  31.683
    36.39984    43.324  21.308  23.56   24.748  27.938  31.455
    36.49992    41.224  21.359  23.432  24.631  25.762  31.023
    36.6    43.748  23.007  21.713  23.607  27.255  30.922
    36.69984    42.793  22.627  21.94   24.479  27.931  30.073
    36.79992    39.566  23.033  21.181  22.881  27.812  30.465
    36.9    42.059  21.46   22.295  22.855  26.04   29.704
    36.99984    40.81   20.775  22.573  23.185  25.176  29.413
    37.09992    41.907  20.192  21.232  23.971  26.212  29.819
    37.2    39.098  21.714  21.94   23.007  27.179  27.523
    37.29984    39.174  22.83   21.358  22.347  24.544  29.084
    37.39992    38.567  22.83   22.623  24.174  23.661  27.979
    37.5    39.098  21.815  21.789  22.703  26.305  26.838
    37.59984    39.047  21.105  22.118  22.77   25.256  28.284
    37.69992    38.345  22.272  21.763  23.1    24.471  26.584
    37.8    39.997  21.511  21.738  22.947  24.572  26.128
    37.89984    38.972  21.409  22.193  23.378  23.56   26.254
    37.99992    37.959  20.319  21.915  22.973  24.092  26.432
    38.1    36.643  21.333  21.46   22.542  24.749  26.762
    38.19984    38.44   22.246  22.673  24.403  23.56   25.899
    38.29992    39.515  21.714  22.143  21.942  23.383  26.417
    38.4    38.718  21.054  21.814  21.46   24.165  26.649
    38.49984    37.124  22.83   21.004  21.502  23.914  25.011
    38.59992    36.55   22.779  22.648  23.667  22.143  26.356
    38.7    37.377  21.815  23.155  22.668  23.813  23.718
    38.79984    37.944  22.449  22.067  23.21   23.432  24.063
    38.89992    38.769  21.13   22.47   22.627  22.978  25.544
    39  38.972  22.042  22.535  23.033  22.548  25.519
    39.09984    38.172  22.754  22.447  21.35   22.902  24.25
    39.19992    36.246  21.003  21.915  21.477  22.927  24.2
    39.3    38.136  21.181  22.8    21.663  21.839  23.261
    39.39984    36.238  21.79   21.485  23.226  22.042  23.591
    39.49992    38.39   21.384  23.002  20.953  22.977  23.987
    39.6    40.186  22.373  21.333  22.652  22.194  23.616
    39.69984    39.25   21.638  21.409  21.984  22.421  22.592
    39.79992    39.313  22.678  22.294  21.891  21.789  23.337
    39.9    40.149  22.094  21.915  23.155  23.636  23.768
    39.99984    37.985  20.978  22.143  21.257  22.623  23.353
    40.09992    40.034  22.143  21.951  21.587  24.327  22.272
    40.2    40.11   21.993  21.224  21.638  23.282  23.16
    40.29984    39.949  21.688  21.536  22.627  22.927  23.845
    40.39992    41.047  22.703  21.004  21.325  22.75   23.21
    40.5    40.481  19.989  21.991  20.995  22.624  22.703
    40.59984    41.34   20.395  21.157  20.589  22.497  22.703
    40.69992    40.262  21.739  21.157  22.83   23.206  23.997
    40.8    42.886  21.79   20.574  21.587  22.168  22.424
    40.89984    41.224  20.268  20.726  23.252  21.536  22.83
    40.99992    43.342  21.562  23.482  22.085  21.46   22.982
    41.1    41.29   21.638  21.157  21.536  22.168  21.308
    41.19984    41.629  21.46   22.082  21.73   21.738  22.094
    41.29992    42.843  21.815  21.713  22.897  21.611  22.044
    41.4    43.343  21.562  22.193  21.756  22.852  23.388
    41.49984    42.565  22.323  21.359  21.604  21.333  22.754
    41.59992    43.299  22.957  20.727  21.105  22.295  21.993
    41.7    43.476  22.018  21.434  21.73   22.092  21.511
    41.79984    43.317  19.837  22.016  21.79   22.421  22.551
    41.89992    45.649  21.232  22.345  21.409  20.422  22.982
    42  46.867  23.109  21.156  22.39   23.052  23.023
    42.09984    45.804  22.246  20.98   22.069  22.371  23.737
    42.19992    46.563  21.333  21.991  22.221  23.256  21.866
    42.3    49.853  21.359  22.421  21.485  21.612  22.998
    42.39984    49.6    21.79   23.18   21.283  22.118  21.08
    42.49992    48.387  21.384  19.916  22.196  22.75   22.348
    42.6    51.454  22.855  22.598  20.344  21.283  23.388
    42.69984    50.132  23.21   22.143  20.944  21.434  22.221
    42.79992    48.835  21.485  20.828  21.257  21.637  21.359
    42.9    49.907  22.525  22.421  21.764  20.473  21.967
    42.99984    52.434  20.724  22.826  21.688  22.447  23.21
    43.09992    51.023  21.891  20.371  20.741  22.421  21.046
    43.2    53.836  22.449  21.536  21.739  21.181  22.881
    43.29984    54.115  22.17   21.308  22.339  23.054  22.982
    43.39992    54.839  22.424  22.597  20.158  22.801  21.46
    43.5    53.953  22.83   22.825  22.288  21.409  21.409
    43.59984    54.636  22.75   22.009  22.136  21.46   23.337
    43.69992    57.445  20.718  20.303  22.297  21.477  21.773
    43.8    56.295  21.536  21.611  22.269  22.144  22.111
    43.89984    59.055  21.815  22.396  22.968  22.421  22.881
    43.99992    55.889  21.325  20.294  22.027  20.81   23.261
    44.1    60.459  21.563  21.89   21.858  21.283  22.264
    44.19984    59.819  21.536  21.984  22.627  21.925  22.298
    44.29992    62.199  20.751  20.532  22.902  21.519  22.068
    44.4    62.101  21.993  21.586  22.018  22.456  22.221
    44.49984    61.415  21.13   22.229  21.688  22.523  22.602
    44.59992    62.557  22.069  21.055  21.003  22.926  23.99
    44.7    65.595  19.735  22.709  22.044  21.494  21.942
    44.79984    62.937  22.525  21.646  20.802  21.62   22.246
    44.89992    63.468  21.94   21.232  21.611  20.937  23.236
    45  64.456  21.915  21.215  21.317  22.12   22.724
    45.09984    66.381  21.941  19.957  21.637  22.272  21.46
    45.19992    62.304  22.511  21.941  22.406  21.941  20.725
    45.3    66.332  22.269  21.511  21.663  22.491  21.654
    45.39984    66.559  22.221  22.228  21.283  21.367  21.917
    45.49992    67.34   21.206  22.152  20.978  21.747  22.069
    45.6    69.418  22.12   22.194  22.085  21.772  21.485
    45.69984    71.671  22.415  21.763  20.641  21.789  22.045
    45.79992    70.928  22.399  22.866  20.851  21.477  22.617
    45.9    72.121  20.522  21.19   21.004  20.498  21.824
    45.99984    71.392  21.52   20.852  21.966  20.987  20.75
    46.09992    73.059  23.155  20.708  22.042  21.562  22.597
    46.2    71.768  22.052  22.345  21.029  21.917  22.196
    46.29984    71.566  22.611  20.348  21.325  23.56   20.877
    46.39992    73.995  20.42   20.076  21.24   22.076  21.308
    46.5    74  21.612  23.668  22.12   20.725  20.32
    46.59984    74.02   23.87   20.937  21.967  21.916  20.385
    46.69992    76.309  20.978  21.646  22.297  22.076  20.953
    46.8    78.351  23.388  22.709  21.232  20.827  21.764
    46.89984    77.316  22.272  23.611  22.269  21.814  22.17
    46.99992    77.241  22.805  21.367  21.789  21.823  21.815
    47.1    76.304  22.016  21.029  22.092  22.805  20.851
    47.19984    80.121  23.079  21.418  22.145  21.164  21.805
    47.29992    78.854  21.342  20.447  20.954  22.982  22.32
    47.4    78.441  21.562  22.446  21.993  22.193  21.502
    47.49984    80.701  23.718  22.674  21.738  22.278  20.674
    47.59992    80.835  21.849  21.814  20.54   21.991  21.612
    47.7    79.968  22.332  21.207  20.852  19.916  21.739
    47.79984    77.918  22.044  21.081  21.942  21.814  21.418
    47.89992    81.477  21.663  21.038  21.485  22.658  20.953
    48  82.177  22.129  21.308  21.342  20.726  21.841
    48.09984    80.929  21.917  21.705  20.471  21.165  21.08
    48.19992    83.479  22.145  23.225  22.288  21.519  22.638
    48.3    82.492  20.935  21.409  21.579  20.878  21.485
    48.39984    84.346  22.701  20.624  21.367  22.118  24.105
    48.49992    83.686  22.966  20.169  21.469  21.257  21.959
    48.6    82.549  22.449  22.548  22.888  22.497  22.801
    48.69984    82.923  22.297  23.581  20.977  21.384  23.312
    48.79992    84.395  21.139  21.401  21.638  21.122  22.917
    48.9    84.5    20.793  20.378  21.198  21.021  22.895
    48.99984    84.117  21.588  23.457  22.906  20.92   24.403
    49.09992    84.601  21.105  22.734  21.08   23.459  21.9
    49.2    81.722  21.367  21.435  20.75   22.7    21.003
    49.29984    86.395  23.381  22.136  21.105  20.581  21.991
    49.39992    81.536  20.826  21.51   22.269  21.359  21.452
    49.5    86.329  21.52   22.092  20.869  22.548  22.888
    49.59984    84.978  21.791  19.893  21.054  21.494  21.029
    49.69992    82.883  21.68   21.131  22.136  23.256  22.205
    49.99992    83.991  22.451  20.388  22.805  21.207  21.773
    50.1    83.608  21.46   22.127  20.776  22.244  20.902
    50.19984    84.329  22.01   21.51   21.063  20.802  21.19
    50.29992    81.482  21.046  20.978  19.441  20.304  21.299
    50.4    82.937  21.511  20.321  19.762  22.447  22.044
    50.49984    82.625  21.291  19.691  20.945  21.283  21.105
    50.59992    85.004  20.911  21.83   20.469  21.687  20.261
    50.7    80.899  20.166  20.211  20.851  21.198  21.647
    50.79984    80.271  21.967  21.274  21.486  20.464  20.369
    50.89992    83.659  20.717  20.148  20.419  21.401  22.197
    51.00000   78.163  21.46   20.598  19.556  21.612  21.867
    51.09984   81.076  21.841  21.156  20.987  21.308  20.521
    51.19992   81.203  22.638  19.484  20.193  20.877  21.367
    51.30000   83.644  22.381  21.654  20.911  22.034  21.139
    51.39984   79.723  21.654  22.516  20.446  21.35   20.902
    51.49992   78.821  21.164  19.046  21.215  20.828  20.776
    51.60000   80.057  21.426  20.573  21.308  21.418  22.395
    51.69984   79.571  21.164  20.759  20.834  21.19   20.142
    51.79992   78.004  22.777  20.778  21.85   22.001  20.683
    51.90000   78.939  21.291  22.068  22.262  21.131  21.992
    51.99984   79.217  21.283  19.585  20.571  21.789  21.435
    52.09992   77.24   23.07   20.719  21.916  22.347  22.019
    52.20000   78.163  21.967  20.775  21.257  21.502  20.927
    52.29984   76.285  21.206  21.308  21.806  21.653  20.303
    52.39992   75.372  21.359  20.446  21.823  21.3    22.423
    52.50000   75.832  20.692  22.321  22.714  20.674  22.093
    52.59984   76.159  20.808  20.634  22.025  21.578  22.079
    52.69992   71.833  21.561  22.432  20.008  21.864  21.342
    52.80000   76.107  21.899  22.812  21.08   19.56   21.08
    52.89984   72.051  21.604  21.409  19.973  20.844  22.49
    52.99992   71.908  21.401  21.536  21.865  20.978  22.068
    53.10000   69.139  21.713  22.6    21.511  21.494  22.752
    53.19984   71.347  21.604  22.361  21.156  20.497  20.624
    53.29992   70.03   21.105  21.308  22.448  21.891  22.017
    53.40000   68.383  21.992  21.663  20.631  21.553  21.469
    53.49984   71.837  21.139  21.03   21.054  21.764  23.502
    53.59992   71.23   21.992  21.054  21.73   22.699  22.638
    53.70000   69.171  21.992  20.649  21.342  22.319  22.499
    53.79984   67.622  22.423  21.097  21.19   20.877  21.545
    53.89992   65.545  21.232  22.052  20.041  22.319  22.195
    54.00000   67.549  21.876  21.89   20.37   21.916  21.85
    54.09984   65.543  20.902  21.207  21.747  21.046  24.652
    54.19992   68.154  20.784  20.725  20.472  21.865  22.381
    54.30000   64.633  21.891  22.524  21.384  21.621  21.409
    54.39984   66.635  21.113  23.422  22.144  21.054  20.902
    54.49992   64.837  22.372  21.46   21.088  21.047  21.181
    54.60000   62.555  21.08   20.657  20.987  21.697  21.156
    54.69984   61.694  22.296  20.515  20.631  22.381  22.043
    54.79992   62.709  22.654  21.081  21.663  22.926  22.273
    54.90000   60.731  21.13   22.058  20.8    21.755  23.284
    54.99984   59.629  22.629  21.46   20.199  21.966  22.229
    55.09992   59.767  22.053  20.929  20.681  21.637  23.141
    55.20000   61.852  22.144  21.991  21.342  22.446  21.646
    55.29984   61.675  21.901  20.55   21.756  22.1    22.339
    55.39992   60.561  20.674  21.029  21.849  21.35   22.423
    55.50000   56.013  21.749  21.401  22.347  22.119  22.663
    55.59984   57.919  20.835  20.455  21.105  22.6    21.992
    55.69992   55.689  21.156  20.852  20.784  21.283  20.277
    55.80000   57.024  22.908  21.78   21.088  21.941  21.333
    55.89984   57.734  21.917  20.676  21.511  22.102  22.22
    55.99992   55.791  22.178  21.663  20.37   22.572  22.22
    56.10000   55.461  22.794  21.697  20.775  22.609  22.566
    56.19984   53.004  22.437  21.908  21.545  22.043  22.349
    56.29992   56.319  20.597  20.82   21.266  20.634  21.359
    56.40000   54.092  20.902  21.266  21.647  22.024  22.282
    56.49984   54.022  22.079  21.316  20.631  21.418  22.231
    56.59992   54.372  22.017  21.569  20.681  20.997  20.734
    56.70000   52.424  21.774  21.78   21.925  21.376  21.367
    56.79984   53.282  22.119  21.384  22.053  20.921  22.473
    56.89992   54.193  21.698  20.744  22.765  22.609  21.545
    57.00000   51.504  21.799  21.451  20.605  22.496  22.169
    57.09984   52.146  21.477  21.729  21.029  21.679  21.901
    57.19992   51.762  20.935  21.856  22.502  22.765  22.353
    57.30000   50.193  22.968  22.724  21.164  21.46   22.053
    57.39984   51.64   21.393  22.201  21.359  21.974  23.04
    57.49992   50.394  21.232  20.041  22.13   23.027  21.426
    57.60000   50.053  24.492  21.131  21.941  20.725  21.876
    57.69984   50.402  21.485  22.22   22.37   22.041  22.648
    57.79992   49.336  23.943  22.828  22.128  22.338  22.736
    57.90000   48.583  22.429  20.505  21.536  21.874  22.356
    57.99984   46.948  21.545  20.987  21.215  21.063  21.105
    58.09992   48.626  22.33   21.088  22.446  23.167  22.075
    58.20000   47.065  21.308  22.001  22.66   22.22   22.711
    58.29984   46.858  22.212  19.77   21.376  21.696  22.736
    58.39992   46.596  21.511  20.623  21.342  21.384  23.081
    58.50000   46.029  21.257  21.874  20.617  21.815  22.178
    58.59984   46.917  22.33   21.849  21.401  22.034  21.697
    58.69992   45.523  21.536  23.542  21.426  22.718  22.803
    58.80000   46.511  21.84   22.473  20.784  21.561  21.443
    58.89984   44.559  21.747  22.093  22.584  21.957  20.499
    58.99992   44.092  20.513  21.291  21.696  21.806  23.015
    59.10000   46.925  21.519  21.063  22.068  21.68   21.029
    59.19984   43.83   21.08   21.131  21.672  23.892  21.958
    59.29992   44.765  21.714  20.137  21.485  23.183  23.309
    59.40000   45.497  21.088  22.473  22.229  20.633  23.005
    59.49984   44.108  21.816  19.463  21.874  21.097  21.24
    59.59992   44.339  21.359  21.713  22.384  22.336  23.208
    59.70000   42.566  23.187  22.606  21.485  22.356  21.83
    59.79984   43.976  21.612  20.674  21.376  22.043  20.986
    59.89992   45.01   23.146  22.513  21.816  22.043  22.524
    60.00000   44.661  21.596  20.693  21.876  20.7    21.612
    60.09984   43.543  22.13   22.184  20.046  22.684  21.721
    60.19992   43.745  22.372  22.572  22.321  22.693  21.604
    60.30000   44.98   22.879  21.688  21.789  21.906  23.816
    60.39984   44.032  21.621  22.828  20.622  23.208  21.638
    60.49992   44.04   21.901  20.853  21.393  23.255  21.139
    60.60000   44.772  21.723  20.348  22.349  21.578  20.783
    60.69984   42.364  21.342  22.26   21.952  21.012  23.284
    60.79992   43.155  21.012  21.359  21.46   22.781  21.13
    60.90000   43.13   22.18   22.446  21.992  23.027  22.22
    60.99984   41.95   21.494  21.106  21.747  21.359  22.663
    61.09992   40.563  21.849  21.156  21.688  22.98   22.841
    61.20000   43.824  20.801  21.621  22.552  22.032  21.95
