# Supplementary material for: Waveforms of molecular oscillations reveal circadian timekeeping mechanisms
Source: Commun Biol. 2018 Nov 26;1:207. doi: 10.1038/s42003-018-0217-1 (PMC6255756; doi:10.1038/s42003-018-0217-1)
Supplement: Supplementary file 4 — Supplementary Software [file 42003_2018_217_MOESM4_ESM.zip › PER2/moving_Rt.txt]

12.250000	0.000000
21.000000	0.000000
22.000000	0.000000
23.000000	0.000000
24.000000	0.000000
25.000000	0.000000
26.000000	0.000000
27.000000	0.000000
28.000000	0.000000
29.000000	0.000000
30.000000	0.000000
31.000000	0.000000
32.000000	0.000000
33.000000	0.000000
34.000000	0.000000
35.000000	0.000000
36.000000	0.000000
37.000000	0.000000
38.000000	0.000000
39.000000	0.000000
40.000000	0.000000
41.000000	0.000000
42.000000	0.000456
43.000000	0.001742
44.000000	0.004712
45.000000	0.008559
46.000000	0.013394
47.000000	0.018247
48.000000	0.024462
49.000000	0.031646
50.000000	0.039708
51.000000	0.049407
52.000000	0.059929
53.000000	0.070210
54.000000	0.080950
55.000000	0.091352
56.000000	0.101080
57.000000	0.112445
58.000000	0.122872
59.000000	0.132979
60.000000	0.143032
61.000000	0.152477
62.000000	0.161327
63.000000	0.170263
64.000000	0.178832
65.000000	0.188685
66.000000	0.197784
67.000000	0.205627
68.000000	0.214604
69.000000	0.224013
70.000000	0.233408
71.000000	0.240582
72.000000	0.247937
73.000000	0.256522
74.000000	0.263915
75.000000	0.269698
76.000000	0.276788
77.000000	0.285435
78.000000	0.291842
79.000000	0.297664
80.000000	0.304063
81.000000	0.310586
82.000000	0.317422
83.000000	0.323847
84.000000	0.328355
85.000000	0.333905
86.000000	0.339992
87.000000	0.343492
88.000000	0.346692
89.000000	0.353604
90.000000	0.356388
91.000000	0.363829
92.000000	0.369267
93.000000	0.374665
94.000000	0.379988
95.000000	0.385108
96.000000	0.389620
97.000000	0.392986
98.000000	0.399154
99.000000	0.403939
100.000000	0.411373
101.000000	0.415501
102.000000	0.422243
103.000000	0.425841
104.000000	0.430653
105.000000	0.433457
106.000000	0.438515
107.000000	0.444689
108.000000	0.450986
109.000000	0.451119
110.000000	0.454671
111.000000	0.459999
112.000000	0.459380
113.000000	0.464096
114.000000	0.467161
115.000000	0.469483
116.000000	0.470586
117.000000	0.472287
118.000000	0.473573
119.000000	0.472890
120.000000	0.471295
121.000000	0.465688
122.000000	0.473456
123.000000	0.469413
124.000000	0.471258
125.000000	0.467544
126.000000	0.465734
127.000000	0.461170
128.000000	0.457609
129.000000	0.463271
130.000000	0.451999
131.000000	0.443613
132.000000	0.432794
133.000000	0.431656
134.000000	0.410162
135.000000	0.405846
136.000000	0.391351
137.000000	0.375293
138.000000	0.359708
139.000000	0.334030
140.000000	0.321891
141.000000	0.296744
142.000000	0.274243
143.000000	0.233794
144.000000	0.222867
145.000000	0.185216
146.000000	0.159865
147.000000	0.133038
148.000000	0.103208
149.000000	0.079554
150.000000	0.056880
151.000000	0.046283
152.000000	0.026255
153.000000	0.022661
154.000000	0.005856
155.000000	0.005856
156.000000	0.000000
157.000000	0.000000
158.000000	0.000000
159.000000	0.000000
160.000000	0.000000
161.000000	0.000000
162.000000	0.000000
163.000000	0.000000
164.000000	0.000000
165.000000	0.000000
166.000000	0.000000
167.000000	0.000000
168.000000	0.000000
169.000000	0.000000
170.000000	0.000000
171.000000	0.000000
172.000000	0.000000
173.000000	0.000000
174.000000	0.000000
175.000000	0.000000
176.000000	0.000000
177.000000	0.000000
178.000000	0.000000
179.000000	0.000000
180.000000	0.000000
181.000000	0.000000
182.000000	0.000000
183.000000	0.000000
184.000000	0.000000
185.000000	0.000000
186.000000	0.000000
187.000000	0.000000
188.000000	0.000000
189.000000	0.000000
190.000000	0.000000
191.000000	0.000000
192.000000	0.000000
193.000000	0.000000
194.000000	0.000000
195.000000	0.000000
196.000000	0.000000
197.000000	0.000000
198.000000	0.000000
199.000000	0.000000
200.000000	0.000000
201.000000	0.000000
202.000000	0.000000
203.000000	0.000000
204.250000	0.000000
205.750000	0.000000
207.000000	0.000000
208.000000	0.000000
209.000000	0.000000
210.000000	0.000000
211.000000	0.000000
212.000000	0.000000
213.000000	0.000000
214.000000	0.000000
215.000000	0.000000
216.000000	0.000000
217.000000	0.000000
218.000000	0.000000
219.000000	0.000000
220.000000	0.000000
221.000000	0.000000
222.000000	0.000000
223.000000	0.000000
224.000000	0.000000
225.000000	0.000000
226.000000	0.000000
227.000000	0.000000
228.000000	0.000000
229.000000	0.000000
230.000000	0.000000
231.000000	0.000000
232.000000	0.000000
233.000000	0.000000
234.000000	0.000000
235.000000	0.000000
236.000000	0.000000
237.000000	0.000000
238.000000	0.000000
239.000000	0.000000
240.000000	0.000000
241.000000	0.000000
242.000000	0.000000
243.250000	0.000000
244.750000	0.000000
246.000000	0.000000
247.000000	0.000000
248.000000	0.000000
249.000000	0.000000
250.000000	0.000000
251.000000	0.000000
252.000000	0.000000
253.000000	0.000000
254.000000	0.000000
255.000000	0.000135
256.000000	0.000135
257.000000	0.000966
258.000000	0.000966
259.000000	0.000966
260.000000	0.002044
261.000000	0.002272
262.000000	0.005428
263.000000	0.010106
264.000000	0.012110
265.000000	0.015253
266.000000	0.021937
267.000000	0.026741
268.000000	0.031877
269.250000	0.040780
270.750000	0.045332
272.000000	0.048892
273.000000	0.047578
274.000000	0.052900
275.000000	0.057810
276.000000	0.059156
277.000000	0.061819
278.000000	0.060560
279.000000	0.064234
280.000000	0.067152
281.000000	0.070826
282.000000	0.075125
283.000000	0.081665
284.000000	0.083160
285.000000	0.085266
286.000000	0.089273
287.000000	0.091880
288.000000	0.101454
289.000000	0.101807
290.000000	0.103105
291.000000	0.106191
292.000000	0.110106
293.000000	0.114388
294.000000	0.123438
295.000000	0.130056
296.000000	0.134452
297.000000	0.142340
298.250000	0.150054
299.750000	0.157757
301.000000	0.164122
302.000000	0.164321
303.000000	0.167814
304.000000	0.169536
305.000000	0.173541
306.000000	0.180363
307.000000	0.177915
308.000000	0.178449
309.000000	0.183710
310.000000	0.188274
311.250000	0.195072
312.750000	0.204364
314.000000	0.210564
315.000000	0.213993
316.250000	0.219975
317.750000	0.226925
319.000000	0.228691
320.000000	0.229787
321.000000	0.233834
322.000000	0.234099
323.000000	0.236863
324.000000	0.236663
325.000000	0.239126
326.000000	0.239368
327.000000	0.239146
328.000000	0.240772
329.000000	0.240051
330.000000	0.243317
331.000000	0.241135
332.000000	0.243680
333.000000	0.242844
334.000000	0.246632
335.000000	0.246067
336.000000	0.247489
337.000000	0.247516
338.000000	0.249876
339.000000	0.252321
340.000000	0.251116
341.000000	0.251280
342.000000	0.250746
343.000000	0.251183
344.000000	0.246700
345.000000	0.246397
346.000000	0.247719
347.000000	0.243615
348.000000	0.241339
349.000000	0.243319
350.000000	0.244936
351.000000	0.243236
352.000000	0.240759
353.000000	0.240653
354.000000	0.240277
355.000000	0.242005
356.000000	0.238366
357.000000	0.237007
358.000000	0.233719
359.000000	0.228549
360.000000	0.220523
361.000000	0.222411
362.000000	0.222690
363.000000	0.216804
364.000000	0.207112
365.000000	0.196400
366.000000	0.189064
367.000000	0.188836
368.000000	0.185309
369.000000	0.177389
370.000000	0.172858
371.000000	0.162171
372.000000	0.152206
373.000000	0.148130
374.000000	0.145415
375.000000	0.143926
376.000000	0.133632
377.000000	0.121478
378.000000	0.111322
379.000000	0.097712
380.000000	0.087913
381.000000	0.080686
382.000000	0.072277
383.000000	0.057193
384.000000	0.046974
385.000000	0.033228
386.000000	0.027700
387.000000	0.020703
388.000000	0.013695
389.000000	0.013194
390.000000	0.009400
391.000000	0.003756
392.000000	0.000000
393.000000	0.000000
394.000000	0.000000
395.000000	0.000000
396.000000	0.000000
397.000000	0.000000
398.000000	0.000000
399.000000	0.000000
400.000000	0.000000
401.000000	0.000000
402.000000	0.000000
403.000000	0.000000
404.000000	0.000000
405.000000	0.000000
406.000000	0.000000
407.000000	0.000000
408.000000	0.000000
409.000000	0.000000
410.000000	0.000000
411.000000	0.000000
412.000000	0.000000
413.000000	0.000000
414.000000	0.000000
415.000000	0.000000
416.000000	0.000000
417.000000	0.000000
418.000000	0.000000
419.000000	0.000000
420.000000	0.000000
421.000000	0.000000
422.000000	0.000000
423.000000	0.000000
424.000000	0.000000
425.000000	0.000000
426.000000	0.000000
427.000000	0.000000
428.000000	0.000000
429.000000	0.000000
430.000000	0.000000
431.000000	0.000000
432.000000	0.000000
433.000000	0.000000
434.000000	0.000000
435.000000	0.000000
436.000000	0.000000
437.000000	0.000000
438.000000	0.000000
439.000000	0.000000
440.000000	0.000000
441.000000	0.000000
442.000000	0.000000
443.000000	0.000000
444.000000	0.000000
445.000000	0.000000
446.000000	0.000000
447.000000	0.000000
448.000000	0.000000
449.000000	0.000000
450.000000	0.000000
451.000000	0.000000
452.000000	0.000000
453.000000	0.000000
454.000000	0.000000
455.000000	0.000000
456.000000	0.000000
457.000000	0.000000
458.000000	0.000000
459.000000	0.000000
460.000000	0.000000
461.000000	0.000000
462.000000	0.000000
463.000000	0.000000
464.000000	0.000000
465.000000	0.000000
466.000000	0.000000
467.000000	0.000000
468.000000	0.000000
469.000000	0.000000
470.000000	0.000000
471.000000	0.000000
472.000000	0.000000
473.000000	0.000000
474.000000	0.000000
475.000000	0.000000
476.000000	0.000000
477.000000	0.000000
478.000000	0.000000
479.000000	0.000000
480.000000	0.000000
481.000000	0.000000
482.000000	0.000000
483.000000	0.000000
484.000000	0.000000
485.000000	0.000000
486.000000	0.000000
487.000000	0.000000
488.000000	0.000000
489.000000	0.000000
490.000000	0.000000
491.000000	0.002338
492.000000	0.002338
493.000000	0.003665
494.000000	0.003665
495.000000	0.006367
496.000000	0.009218
497.000000	0.010681
498.000000	0.012652
499.000000	0.016424
500.000000	0.019718
501.000000	0.020290
502.000000	0.024681
503.000000	0.025481
504.000000	0.031562
505.000000	0.032582
506.000000	0.036108
507.000000	0.040032
508.000000	0.042290
509.000000	0.043138
510.000000	0.044413
511.000000	0.049565
512.000000	0.054690
513.000000	0.061626
514.000000	0.062549
515.000000	0.068824
516.000000	0.069004
517.500000	0.072682
519.500000	0.080041
521.000000	0.079696
522.000000	0.081087
523.000000	0.081782
524.000000	0.087310
525.000000	0.087142
526.000000	0.089865
527.000000	0.093174
528.000000	0.098075
529.000000	0.100709
530.000000	0.101985
531.000000	0.109052
532.000000	0.111590
533.000000	0.114950
534.000000	0.113222
535.000000	0.115532
536.000000	0.121065
537.000000	0.123146
538.000000	0.123399
539.000000	0.127757
540.000000	0.126389
541.000000	0.125454
542.000000	0.124032
543.000000	0.127271
544.000000	0.127969
545.000000	0.129023
546.000000	0.129351
547.000000	0.130064
548.000000	0.132325
549.000000	0.130179
550.000000	0.129071
551.000000	0.130784
552.000000	0.132068
553.000000	0.132356
554.000000	0.134663
555.000000	0.137078
556.000000	0.135989
557.000000	0.133771
558.000000	0.130373
559.000000	0.131163
560.000000	0.133410
561.000000	0.131972
562.000000	0.131327
563.000000	0.131758
564.000000	0.134106
565.000000	0.135039
566.000000	0.132069
567.000000	0.132112
568.000000	0.132413
569.000000	0.131004
570.000000	0.133962
571.000000	0.134677
572.000000	0.133217
573.000000	0.128588
574.000000	0.126742
575.000000	0.122079
576.000000	0.123433
577.000000	0.123819
578.000000	0.124947
579.000000	0.124974
580.000000	0.121700
581.000000	0.116964
582.000000	0.118325
583.000000	0.118134
584.000000	0.111126
585.000000	0.111004
586.000000	0.107447
587.000000	0.102142
588.000000	0.100896
589.000000	0.097658
590.000000	0.093455
591.000000	0.091642
592.000000	0.091954
593.000000	0.085871
594.000000	0.082478
595.000000	0.075568
596.000000	0.069649
597.000000	0.066944
598.000000	0.058120
599.000000	0.053944
600.000000	0.047312
601.000000	0.040433
602.000000	0.035163
603.000000	0.030549
604.000000	0.029267
605.000000	0.030277
606.000000	0.028735
607.000000	0.026259
608.000000	0.023684
609.000000	0.020309
610.000000	0.024263
611.000000	0.028606
612.000000	0.022879
613.000000	0.024676
614.000000	0.031122
615.000000	0.032087
616.000000	0.037963
617.000000	0.051479
618.000000	0.051479
619.000000	0.057872
620.000000	0.065247
621.000000	0.060523
622.000000	0.059669
623.000000	0.064111
624.000000	0.061013
625.000000	0.061782
626.000000	0.059981
627.000000	0.040495
628.000000	0.050619
629.000000	0.041869
630.000000	0.000000
631.000000	0.000000
