# Supplementary material for: Waveforms of molecular oscillations reveal circadian timekeeping mechanisms
Source: Commun Biol. 2018 Nov 26;1:207. doi: 10.1038/s42003-018-0217-1 (PMC6255756; doi:10.1038/s42003-018-0217-1)
Supplement: Supplementary file 4 — Supplementary Software [file 42003_2018_217_MOESM4_ESM.zip › PER2/README.txt]

Codes for analyzing the data of PER2 in the mouse circadian system

"get_preprocess.py"

: This python file reads the data files for the curves and do the moving average with a given time window. For the details, see the comments in the python file.

"get_analysis.py"

: This python file reads the data files for the moving-averaged x(t) to estimate r(t) using the experimentally known values of r(t) at a few times. Then it calculates the local cost and global cost. For the details, see the comments in the python file.
