# Supplementary material for: Waveforms of molecular oscillations reveal circadian timekeeping mechanisms
Source: Commun Biol. 2018 Nov 26;1:207. doi: 10.1038/s42003-018-0217-1 (PMC6255756; doi:10.1038/s42003-018-0217-1)
Supplement: Supplementary file 4 — Supplementary Software [file 42003_2018_217_MOESM4_ESM.zip › PRR5/pixel_protein_smooth.txt]

-12 198
-10 191.2
-8 183.5
-6 172.5
-4 169
-2 163
0 163
2 166
4 168
6 172
8 188.7
10 192
12 198
14 191.2
16 183.5
18 172.5
20 169
22 163
24 163
26 166
28 168
30 172
32 188.7
34 192
36 198
