# Supplementary material for: Waveforms of molecular oscillations reveal circadian timekeeping mechanisms
Source: Commun Biol. 2018 Nov 26;1:207. doi: 10.1038/s42003-018-0217-1 (PMC6255756; doi:10.1038/s42003-018-0217-1)
Supplement: Supplementary file 4 — Supplementary Software [file 42003_2018_217_MOESM4_ESM.zip › PRR5/pixel_mRNA.txt]

-12 172.6
-10 164
-8 164.2
-6 169.5
-4 168.1
-2 161.9
0 153
2 154.5
4 161.4
6 182
8 191.5
10 180.3
12 172.6
14 164
16 164.2
18 169.5
20 168.1
22 161.9
24 153
26 154.5
28 161.4
30 182
32 191.5
34 180.3
36 172.6
