# Supplementary material for: Waveforms of molecular oscillations reveal circadian timekeeping mechanisms
Source: Commun Biol. 2018 Nov 26;1:207. doi: 10.1038/s42003-018-0217-1 (PMC6255756; doi:10.1038/s42003-018-0217-1)
Supplement: Supplementary file 4 — Supplementary Software [file 42003_2018_217_MOESM4_ESM.zip › PRR5/rt_origin_corrected_kt0.txt]

-10.000000	0.232185
-8.000000	0.232185
-6.000000	0.255231
-4.000000	0.259693
-2.000000	1.608853
0.000000	0.232185
2.000000	0.232185
4.000000	0.232185
6.000000	0.232185
8.000000	0.232185
10.000000	0.232185
12.000000	0.232185
14.000000	0.232185
16.000000	0.232185
18.000000	0.414324
20.000000	0.257144
22.000000	1.612793
24.000000	0.232185
26.000000	0.232185
28.000000	0.232185
30.000000	0.232185
32.000000	0.232185
34.000000	0.232185
