# Supplementary material for: Waveforms of molecular oscillations reveal circadian timekeeping mechanisms
Source: Commun Biol. 2018 Nov 26;1:207. doi: 10.1038/s42003-018-0217-1 (PMC6255756; doi:10.1038/s42003-018-0217-1)
Supplement: Supplementary file 4 — Supplementary Software [file 42003_2018_217_MOESM4_ESM.zip › PRR5/rt_origin_uncorrected_kc.txt]

-10.000000	0.232185
-8.000000	0.304283
-6.000000	0.567707
-4.000000	0.610032
-2.000000	1.689532
0.000000	0.232185
2.000000	0.232185
4.000000	0.232185
6.000000	1.069144
8.000000	1.689532
10.000000	0.440262
12.000000	0.232185
14.000000	0.232185
16.000000	0.289480
18.000000	0.414324
20.000000	0.607483
22.000000	1.689532
24.000000	0.232185
26.000000	0.232185
28.000000	0.232185
30.000000	1.080172
32.000000	1.689532
34.000000	0.502141
