# Supplementary material for: Waveforms of molecular oscillations reveal circadian timekeeping mechanisms
Source: Commun Biol. 2018 Nov 26;1:207. doi: 10.1038/s42003-018-0217-1 (PMC6255756; doi:10.1038/s42003-018-0217-1)
Supplement: Supplementary file 4 — Supplementary Software [file 42003_2018_217_MOESM4_ESM.zip › README.txt]

Codes used for analyzing data in the paper "Waveforms of molecular oscillations reveal circadian timekeeping mechanisms" by Jo et al., published in Communications Biology. Codes were written by Hang-Hyun Jo.
