# Supplementary material for: Waveforms of molecular oscillations reveal circadian timekeeping mechanisms
Source: Commun Biol. 2018 Nov 26;1:207. doi: 10.1038/s42003-018-0217-1 (PMC6255756; doi:10.1038/s42003-018-0217-1)
Supplement: Supplementary file 4 — Supplementary Software [file 42003_2018_217_MOESM4_ESM.zip › TOC1/real_degradation.txt]

0.000000 1.440329
4.000000 0.823045
8.000000 2.469136
12.000000 21.604938
16.000000 39.711934
20.000000 14.814815
24.000000 0.617284
