# Supplementary material for: Waveforms of molecular oscillations reveal circadian timekeeping mechanisms
Source: Commun Biol. 2018 Nov 26;1:207. doi: 10.1038/s42003-018-0217-1 (PMC6255756; doi:10.1038/s42003-018-0217-1)
Supplement: Supplementary file 4 — Supplementary Software [file 42003_2018_217_MOESM4_ESM.zip › TOC1/real_protein.txt]

-12.000000 156.000000
-8.000000 141.428571
-4.000000 87.428571
0.000000 18.857143
4.000000 35.142857
8.000000 48.857143
12.000000 156.000000
16.000000 141.428571
20.000000 87.428571
24.000000 12.000000
28.000000 35.142857
32.000000 48.857143
36.000000 156.000000
