# Supplementary material for: Waveforms of molecular oscillations reveal circadian timekeeping mechanisms
Source: Commun Biol. 2018 Nov 26;1:207. doi: 10.1038/s42003-018-0217-1 (PMC6255756; doi:10.1038/s42003-018-0217-1)
Supplement: Supplementary file 4 — Supplementary Software [file 42003_2018_217_MOESM4_ESM.zip › TOC1/pixel_protein.txt]

-12 550
-8 567
-4 630
0 710
4 691
8 675
12 550
16 567
20 630
24 718
28 691
32 675
36 550
