# Supplementary material for: Waveforms of molecular oscillations reveal circadian timekeeping mechanisms
Source: Commun Biol. 2018 Nov 26;1:207. doi: 10.1038/s42003-018-0217-1 (PMC6255756; doi:10.1038/s42003-018-0217-1)
Supplement: Supplementary file 4 — Supplementary Software [file 42003_2018_217_MOESM4_ESM.zip › TOC1/real_rt.txt]

0.000000 0.210443
4.000000 0.170570
6.000000 0.163924
8.000000 0.206013
12.000000 0.287975
16.000000 0.425316
20.000000 0.321203
22.000000 0.248101
