# Supplementary material for: Waveforms of molecular oscillations reveal circadian timekeeping mechanisms
Source: Commun Biol. 2018 Nov 26;1:207. doi: 10.1038/s42003-018-0217-1 (PMC6255756; doi:10.1038/s42003-018-0217-1)
Supplement: Supplementary file 4 — Supplementary Software [file 42003_2018_217_MOESM4_ESM.zip › TOC1/spline_protein.txt]

-11.900000 156.002921 0.029211 0
-11.800000 155.989807 -0.131145 0.000841
-11.700000 155.960436 -0.293708 0.001883
-11.600000 155.914588 -0.458478 0.002941
-11.500000 155.852042 -0.625455 0.004013
-11.400000 155.772578 -0.794639 0.005101
-11.300000 155.675975 -0.966030 0.006205
-11.200000 155.562013 -1.139628 0.007326
-11.100000 155.430469 -1.315433 0.008463
-11.000000 155.281125 -1.493445 0.009618
-10.900000 155.113759 -1.673664 0.010790
-10.800000 154.928150 -1.856089 0.011980
-10.700000 154.724077 -2.040722 0.013189
-10.600000 154.501321 -2.227562 0.014418
-10.500000 154.259660 -2.416609 0.015666
-10.400000 153.998874 -2.607863 0.016934
-10.300000 153.718742 -2.801324 0.018224
-10.200000 153.419043 -2.996991 0.019535
-10.100000 153.099556 -3.194866 0.020868
-10.000000 152.760061 -3.394948 0.022224
-9.900000 152.400337 -3.597237 0.023604
-9.800000 152.020164 -3.801732 0.025008
-9.700000 151.619321 -4.008435 0.026437
-9.600000 151.197586 -4.217345 0.027893
-9.500000 150.754740 -4.428462 0.029375
-9.400000 150.290561 -4.641785 0.030885
-9.300000 149.804830 -4.857316 0.032424
-9.200000 149.297325 -5.075054 0.033993
-9.100000 148.767825 -5.294999 0.035592
-9.000000 148.216110 -5.517150 0.037224
-8.900000 147.641959 -5.741509 0.038888
-8.800000 147.045151 -5.968075 0.040587
-8.700000 146.425467 -6.196847 0.042321
-8.600000 145.782684 -6.427827 0.044092
-8.500000 145.116583 -6.661013 0.045901
-8.400000 144.426942 -6.896407 0.047750
-8.300000 143.713541 -7.134008 0.049640
-8.200000 142.976160 -7.373815 0.051574
-8.100000 142.214577 -7.615830 0.053552
-8.000000 141.428571 -7.860051 0.055576
-7.900000 140.617923 -8.106480 0.057649
-7.800000 139.782412 -8.355116 0.059772
-7.700000 138.921816 -8.605958 0.061948
-7.600000 138.035915 -8.859008 0.064179
-7.500000 137.124489 -9.114264 0.066467
-7.400000 136.187316 -9.371728 0.068815
-7.300000 135.224176 -9.631398 0.071225
-7.200000 134.234849 -9.893276 0.073701
-7.100000 133.219113 -10.157360 0.076246
-7.000000 132.176748 -10.423652 0.078861
-6.900000 131.107532 -10.692150 0.081553
-6.800000 130.011247 -10.962856 0.084322
-6.700000 128.887670 -11.235768 0.087175
-6.600000 127.736581 -11.510888 0.090114
-6.500000 126.557760 -11.788214 0.093145
-6.400000 125.350985 -12.067747 0.096272
-6.300000 124.116036 -12.349488 0.099500
-6.200000 122.852693 -12.633435 0.102834
-6.100000 121.560734 -12.919590 0.106281
-6.000000 120.239939 -13.207951 0.109847
-5.900000 118.890087 -13.498519 0.113538
-5.800000 117.510957 -13.791295 0.117362
-5.700000 116.102330 -14.086277 0.121326
-5.600000 114.663983 -14.383466 0.125440
-5.500000 113.195697 -14.682863 0.129712
-5.400000 111.697250 -14.984466 0.134153
-5.300000 110.168423 -15.288276 0.138772
-5.200000 108.608993 -15.594294 0.143582
-5.100000 107.018741 -15.902518 0.148596
-5.000000 105.397447 -16.212949 0.153827
-4.900000 103.744888 -16.525588 0.159291
-4.800000 102.060844 -16.840433 0.165004
-4.700000 100.345096 -17.157485 0.170985
-4.600000 98.597422 -17.476744 0.177254
-4.500000 96.817600 -17.798211 0.183832
-4.400000 95.005412 -18.121884 0.190746
-4.300000 93.160636 -18.447764 0.198021
-4.200000 91.283051 -18.775851 0.205688
-4.100000 89.372436 -19.106145 0.213781
-4.000000 87.428571 -19.438647 0.222337
-3.900000 85.451845 -19.767264 0.231326
-3.800000 83.445082 -20.067633 0.240489
-3.700000 81.411715 -20.333665 0.249763
-3.600000 79.355180 -20.565357 0.259156
-3.500000 77.278908 -20.762711 0.268672
-3.400000 75.186336 -20.925727 0.278318
-3.300000 73.080895 -21.054404 0.288097
-3.200000 70.966021 -21.148742 0.298012
-3.100000 68.845147 -21.208742 0.308064
-3.000000 66.721706 -21.234404 0.318253
-2.900000 64.599134 -21.225727 0.328576
-2.800000 62.480863 -21.182711 0.339027
-2.700000 60.370327 -21.105357 0.349598
-2.600000 58.270961 -20.993665 0.360277
-2.500000 56.186197 -20.847633 0.371045
-2.400000 54.119471 -20.667264 0.381882
-2.300000 52.074215 -20.452556 0.392758
-2.200000 50.053864 -20.203509 0.403635
-2.100000 48.061852 -19.920124 0.414468
-2.000000 46.101612 -19.602400 0.425200
-1.900000 44.176578 -19.250338 0.435759
-1.800000 42.290185 -18.863937 0.446059
-1.700000 40.445865 -18.443198 0.455997
-1.600000 38.647053 -17.988120 0.465446
-1.500000 36.897182 -17.498703 0.474256
-1.400000 35.199688 -16.974949 0.482247
-1.300000 33.558002 -16.416855 0.489208
-1.200000 31.975560 -15.824423 0.494891
-1.100000 30.455794 -15.197653 0.499007
-1.000000 29.002140 -14.536544 0.501223
-0.900000 27.618030 -13.841096 0.501162
-0.800000 26.306899 -13.111310 0.498398
-0.700000 25.072181 -12.347186 0.492466
-0.600000 23.917308 -11.548723 0.482860
-0.500000 22.845716 -10.715921 0.469056
-0.400000 21.860838 -9.848781 0.450522
-0.300000 20.966108 -8.947303 0.426751
-0.200000 20.164959 -8.011486 0.397297
-0.100000 19.460826 -7.041330 0.361821
-0.000000 18.857143 -6.036836 0.320135
0.100000 18.356071 -5.010715 0.272973
0.200000 17.954690 -4.013815 0.223552
0.300000 17.648805 -3.058848 0.173318
0.400000 17.434224 -2.145814 0.123081
0.500000 17.306752 -1.274712 0.073654
0.600000 17.262198 -0.445544 0.025810
0.700000 17.296367 0.341692 0
0.800000 17.405067 1.086995 0
0.900000 17.584103 1.790365 0
1.000000 17.829284 2.451803 0
1.100000 18.136414 3.071307 0
1.200000 18.501302 3.648879 0
1.300000 18.919754 4.184518 0
1.400000 19.387577 4.678224 0
1.500000 19.900576 5.129998 0
1.600000 20.454560 5.539838 0
1.700000 21.045335 5.907746 0
1.800000 21.668707 6.233721 0
1.900000 22.320483 6.517763 0
2.000000 22.996470 6.759872 0
2.100000 23.692475 6.960049 0
2.200000 24.404304 7.118292 0
2.300000 25.127765 7.234603 0
2.400000 25.858663 7.308981 0
2.500000 26.592806 7.341427 0
2.600000 27.325999 7.331939 0
2.700000 28.054051 7.280519 0
2.800000 28.772768 7.187165 0
2.900000 29.477956 7.051879 0
3.000000 30.165422 6.874661 0
3.100000 30.830973 6.655509 0
3.200000 31.470415 6.394425 0
3.300000 32.079556 6.091407 0
3.400000 32.654202 5.746457 0
3.500000 33.190159 5.359574 0
3.600000 33.683235 4.930759 0
3.700000 34.129236 4.460010 0
3.800000 34.523969 3.947329 0
3.900000 34.863240 3.392715 0
4.000000 35.142857 2.796168 0
4.100000 35.360182 2.173248 0
4.200000 35.518802 1.586197 0
4.300000 35.623859 1.050574 0
4.400000 35.680497 0.566380 0
4.500000 35.693858 0.133614 0
4.600000 35.669086 -0.247724 0.006945
4.700000 35.611323 -0.577633 0.016220
4.800000 35.525711 -0.856114 0.024098
4.900000 35.417395 -1.083166 0.030583
5.000000 35.291516 -1.258790 0.035668
5.100000 35.153217 -1.382985 0.039342
5.200000 35.007642 -1.455752 0.041584
5.300000 34.859933 -1.477090 0.042372
5.400000 34.715233 -1.447001 0.041682
5.500000 34.578685 -1.365482 0.039489
5.600000 34.455431 -1.232535 0.035772
5.700000 34.350615 -1.048160 0.030514
5.800000 34.269380 -0.812357 0.023705
5.900000 34.216867 -0.525124 0.015347
6.000000 34.198221 -0.186464 0.005452
6.100000 34.218583 0.203625 0
6.200000 34.283098 0.645142 0
6.300000 34.396906 1.138088 0
6.400000 34.565153 1.682463 0
6.500000 34.792979 2.278265 0
6.600000 35.085529 2.925496 0
6.700000 35.447944 3.624156 0
6.800000 35.885369 4.374244 0
6.900000 36.402945 5.175760 0
7.000000 37.005815 6.028705 0
7.100000 37.699123 6.933079 0
7.200000 38.488011 7.888880 0
7.300000 39.377622 8.896110 0
7.400000 40.373099 9.954769 0
7.500000 41.479585 11.064856 0
7.600000 42.702222 12.226372 0
7.700000 44.046153 13.439315 0
7.800000 45.516522 14.703688 0
7.900000 47.118471 16.019489 0
8.000000 48.857143 17.386718 0
8.100000 50.735594 18.784507 0
8.200000 52.748532 20.129384 0
8.300000 54.888580 21.400480 0
8.400000 57.148359 22.597795 0
8.500000 59.520492 23.721328 0
8.600000 61.997600 24.771081 0
8.700000 64.572306 25.747054 0
8.800000 67.237230 26.649245 0
8.900000 69.984996 27.477655 0
9.000000 72.808224 28.232284 0
9.100000 75.699537 28.913133 0
9.200000 78.651557 29.520200 0
9.300000 81.656906 30.053487 0
9.400000 84.708205 30.512992 0
9.500000 87.798077 30.898717 0
9.600000 90.919143 31.210661 0
9.700000 94.064025 31.448823 0
9.800000 97.225346 31.613205 0
9.900000 100.395727 31.703806 0
10.000000 103.567789 31.720626 0
10.100000 106.734156 31.663665 0
10.200000 109.887448 31.532924 0
10.300000 113.020288 31.328401 0
10.400000 116.125298 31.050097 0
10.500000 119.195099 30.698013 0
10.600000 122.222314 30.272147 0
10.700000 125.199564 29.772501 0
10.800000 128.119471 29.199073 0
10.900000 130.974658 28.551865 0
11.000000 133.757745 27.830876 0
11.100000 136.461356 27.036106 0
11.200000 139.078111 26.167555 0
11.300000 141.600634 25.225223 0
11.400000 144.021545 24.209110 0
11.500000 146.333466 23.119216 0
11.600000 148.529020 21.955541 0
11.700000 150.600829 20.718085 0
11.800000 152.541514 19.406849 0
11.900000 154.343697 18.021831 0
12.000000 156.000000 16.563033 0
12.100000 157.504975 15.049750 0
12.200000 158.860892 13.559169 0
12.300000 160.071951 12.110587 0
12.400000 161.142351 10.704005 0
12.500000 162.076293 9.339420 0
12.600000 162.877977 8.016835 0
12.700000 163.551602 6.736249 0
12.800000 164.101368 5.497661 0
12.900000 164.531475 4.301073 0
13.000000 164.846123 3.146483 0
13.100000 165.049512 2.033892 0
13.200000 165.145842 0.963300 0
13.300000 165.139313 -0.065294 0.000395
13.400000 165.034124 -1.051888 0.006374
13.500000 164.834476 -1.996484 0.012112
13.600000 164.544568 -2.899080 0.017619
13.700000 164.168600 -3.759678 0.022901
13.800000 163.710772 -4.578277 0.027966
13.900000 163.175285 -5.354878 0.032817
14.000000 162.566337 -6.089479 0.037458
14.100000 161.888129 -6.782082 0.041894
14.200000 161.144860 -7.432685 0.046124
14.300000 160.340731 -8.041290 0.050151
14.400000 159.479941 -8.607896 0.053975
14.500000 158.566691 -9.132503 0.057594
14.600000 157.605180 -9.615112 0.061008
14.700000 156.599608 -10.055721 0.064213
14.800000 155.554175 -10.454332 0.067207
14.900000 154.473080 -10.810944 0.069986
15.000000 153.360525 -11.125556 0.072545
15.100000 152.220708 -11.398171 0.074879
15.200000 151.057829 -11.628786 0.076982
15.300000 149.876089 -11.817402 0.078848
15.400000 148.679687 -11.964020 0.080468
15.500000 147.472823 -12.068639 0.081836
15.600000 146.259697 -12.131259 0.082943
15.700000 145.044509 -12.151880 0.083780
15.800000 143.831459 -12.130502 0.084338
15.900000 142.624746 -12.067125 0.084608
16.000000 141.428571 -11.961750 0.084578
16.100000 140.246149 -11.824220 0.084310
16.200000 139.076758 -11.693918 0.084082
16.300000 137.918689 -11.580687 0.083967
16.400000 136.770236 -11.484527 0.083969
16.500000 135.629692 -11.405439 0.084092
16.600000 134.495350 -11.343423 0.084341
16.700000 133.365502 -11.298478 0.084718
16.800000 132.238442 -11.270605 0.085229
16.900000 131.112462 -11.259803 0.085879
17.000000 129.985854 -11.266073 0.086672
17.100000 128.856913 -11.289415 0.087612
17.200000 127.723930 -11.329828 0.088706
17.300000 126.585199 -11.387313 0.089958
17.400000 125.439012 -11.461869 0.091374
17.500000 124.283662 -11.553497 0.092961
17.600000 123.117442 -11.662196 0.094724
17.700000 121.938646 -11.787968 0.096671
17.800000 120.745565 -11.930810 0.098810
17.900000 119.536492 -12.090725 0.101147
18.000000 118.309721 -12.267710 0.103691
18.100000 117.063544 -12.461768 0.106453
18.200000 115.796255 -12.672897 0.109441
18.300000 114.506145 -12.901098 0.112667
18.400000 113.191508 -13.146370 0.116143
18.500000 111.850637 -13.408714 0.119881
18.600000 110.481824 -13.688129 0.123895
18.700000 109.083362 -13.984616 0.128201
18.800000 107.653544 -14.298175 0.132817
18.900000 106.190664 -14.628805 0.137760
19.000000 104.693013 -14.976507 0.143052
19.100000 103.158885 -15.341280 0.148715
19.200000 101.586573 -15.723125 0.154776
19.300000 99.974369 -16.122042 0.161262
19.400000 98.320565 -16.538030 0.168205
19.500000 96.623457 -16.971090 0.175642
19.600000 94.881334 -17.421221 0.183611
19.700000 93.092492 -17.888424 0.192158
19.800000 91.255222 -18.372699 0.201333
19.900000 89.367818 -18.874045 0.211195
20.000000 87.428571 -19.392462 0.221809
20.100000 85.436780 -19.917913 0.233130
20.200000 83.395756 -20.410239 0.244740
20.300000 81.309816 -20.859404 0.256542
20.400000 79.183275 -21.265405 0.268559
20.500000 77.020451 -21.628245 0.280812
20.600000 74.825659 -21.947921 0.293321
20.700000 72.603215 -22.224436 0.306108
20.800000 70.357436 -22.457787 0.319196
20.900000 68.092639 -22.647976 0.332605
21.000000 65.813138 -22.795003 0.346359
21.100000 63.523252 -22.898867 0.360480
21.200000 61.227295 -22.959569 0.374989
21.300000 58.929584 -22.977108 0.389908
21.400000 56.634436 -22.951484 0.405257
21.500000 54.346166 -22.882698 0.421055
21.600000 52.069091 -22.770750 0.437318
21.700000 49.807527 -22.615639 0.454061
21.800000 47.565790 -22.417365 0.471292
21.900000 45.348197 -22.175929 0.489015
22.000000 43.159064 -21.891331 0.507224
22.100000 41.002707 -21.563570 0.525906
22.200000 38.883443 -21.192646 0.545030
22.300000 36.805587 -20.778560 0.564549
22.400000 34.773456 -20.321311 0.584391
22.500000 32.791366 -19.820900 0.604455
22.600000 30.863633 -19.277327 0.624597
22.700000 28.994574 -18.690590 0.644624
22.800000 27.188505 -18.060692 0.664277
22.900000 25.449742 -17.387631 0.683214
23.000000 23.782601 -16.671407 0.700992
23.100000 22.191399 -15.912021 0.717035
23.200000 20.680452 -15.109472 0.730616
23.300000 19.254076 -14.263761 0.740818
23.400000 17.916587 -13.374887 0.746509
23.500000 16.672302 -12.442850 0.746319
23.600000 15.525537 -11.467652 0.738632
23.700000 14.480608 -10.449290 0.721606
23.800000 13.541831 -9.387766 0.693242
23.900000 12.713523 -8.283080 0.651517
24.000000 12.000000 -7.135231 0.594603
24.100000 11.404141 -5.958593 0.522494
24.200000 10.923075 -4.810660 0.440413
24.300000 10.552494 -3.705806 0.351178
24.400000 10.288091 -2.644030 0.256999
24.500000 10.125558 -1.625332 0.160518
24.600000 10.060587 -0.649713 0.064580
24.700000 10.088869 0.282827 0
24.800000 10.206098 1.172289 0
24.900000 10.407966 2.018673 0
25.000000 10.690163 2.821978 0
25.100000 11.048384 3.582205 0
25.200000 11.478319 4.299353 0
25.300000 11.975661 4.973422 0
25.400000 12.536103 5.604414 0
25.500000 13.155335 6.192326 0
25.600000 13.829051 6.737160 0
25.700000 14.552943 7.238916 0
25.800000 15.322702 7.697593 0
25.900000 16.134022 8.113192 0
26.000000 16.982593 8.485712 0
26.100000 17.864108 8.815154 0
26.200000 18.774260 9.101518 0
26.300000 19.708740 9.344802 0
26.400000 20.663241 9.545009 0
26.500000 21.633455 9.702137 0
26.600000 22.615073 9.816186 0
26.700000 23.603789 9.887157 0
26.800000 24.595294 9.915049 0
26.900000 25.585280 9.899863 0
27.000000 26.569440 9.841599 0
27.100000 27.543466 9.740256 0
27.200000 28.503049 9.595834 0
27.300000 29.443883 9.408334 0
27.400000 30.361658 9.177756 0
27.500000 31.252068 8.904099 0
27.600000 32.110804 8.587363 0
27.700000 32.933559 8.227549 0
27.800000 33.716025 7.824657 0
27.900000 34.453893 7.378686 0
28.000000 35.142857 6.889637 0
28.100000 35.779791 6.369339 0
28.200000 36.366302 5.865112 0
28.300000 36.905181 5.388787 0
28.400000 37.399217 4.940364 0
28.500000 37.851201 4.519841 0
28.600000 38.263924 4.127221 0
28.700000 38.640174 3.762501 0
28.800000 38.982742 3.425683 0
28.900000 39.294419 3.116767 0
29.000000 39.577994 2.835751 0
29.100000 39.836258 2.582638 0
29.200000 40.072000 2.357425 0
29.300000 40.288012 2.160114 0
29.400000 40.487082 1.990705 0
29.500000 40.672002 1.849197 0
29.600000 40.845561 1.735590 0
29.700000 41.010549 1.649885 0
29.800000 41.169757 1.592081 0
29.900000 41.325975 1.562178 0
30.000000 41.481993 1.560177 0
30.100000 41.640601 1.586078 0
30.200000 41.804589 1.639880 0
30.300000 41.976747 1.721583 0
30.400000 42.159866 1.831187 0
30.500000 42.356735 1.968693 0
30.600000 42.570145 2.134101 0
30.700000 42.802886 2.327410 0
30.800000 43.057748 2.548620 0
30.900000 43.337521 2.797731 0
31.000000 43.644996 3.074744 0
31.100000 43.982961 3.379659 0
31.200000 44.354209 3.712475 0
31.300000 44.761528 4.073192 0
31.400000 45.207709 4.461811 0
31.500000 45.695542 4.878331 0
31.600000 46.227818 5.322752 0
31.700000 46.807325 5.795075 0
31.800000 47.436855 6.295300 0
31.900000 48.119198 6.823425 0
32.000000 48.857143 7.379453 0
32.100000 49.653481 7.963381 0
32.200000 50.511002 8.575211 0
32.300000 51.432496 9.214943 0
32.400000 52.420754 9.882575 0
32.500000 53.478565 10.578110 0
32.600000 54.608719 11.301545 0
32.700000 55.814008 12.052882 0
32.800000 57.097220 12.832121 0
32.900000 58.461146 13.639261 0
33.000000 59.908576 14.474302 0
33.100000 61.442300 15.337244 0
33.200000 63.065109 16.228089 0
33.300000 64.779793 17.146834 0
33.400000 66.589141 18.093481 0
33.500000 68.495944 19.068029 0
33.600000 70.502992 20.070479 0
33.700000 72.613075 21.100830 0
33.800000 74.828983 22.159083 0
33.900000 77.153506 23.245237 0
34.000000 79.589436 24.359292 0
34.100000 82.139561 25.501249 0
34.200000 84.806671 26.671107 0
34.300000 87.593558 27.868867 0
34.400000 90.503011 29.094528 0
34.500000 93.537820 30.348090 0
34.600000 96.700775 31.629554 0
34.700000 99.994667 32.938919 0
34.800000 103.422286 34.276186 0
34.900000 106.986421 35.641354 0
35.000000 110.689863 37.034423 0
35.100000 114.535403 38.455394 0
35.200000 118.525829 39.904267 0
35.300000 122.663934 41.381040 0
35.400000 126.952505 42.885715 0
35.500000 131.394334 44.418292 0
35.600000 135.992211 45.978770 0
35.700000 140.748926 47.567149 0
35.800000 145.667269 49.183430 0
35.900000 150.750030 50.827612 0
