# Supplementary material for: Waveforms of molecular oscillations reveal circadian timekeeping mechanisms
Source: Commun Biol. 2018 Nov 26;1:207. doi: 10.1038/s42003-018-0217-1 (PMC6255756; doi:10.1038/s42003-018-0217-1)
Supplement: Supplementary file 4 — Supplementary Software [file 42003_2018_217_MOESM4_ESM.zip › CCA1/real_degradation.txt]

0.000000 44.032922
4.000000 46.502058
8.000000 77.777778
12.000000 35.596708
16.000000 33.950617
20.000000 32.716049
24.000000 27.160494
