# Supplementary material for: Waveforms of molecular oscillations reveal circadian timekeeping mechanisms
Source: Commun Biol. 2018 Nov 26;1:207. doi: 10.1038/s42003-018-0217-1 (PMC6255756; doi:10.1038/s42003-018-0217-1)
Supplement: Supplementary file 4 — Supplementary Software [file 42003_2018_217_MOESM4_ESM.zip › CCA1/README.txt]

Codes for analyzing the data of CCA1 in the Ostreococcus circadian system

"get_preprocess.py"

: This python file reads the data files for the curves in pixels and transforms them into the real-valued curves as well as their splined curves. For the details, see the comments in the python file.

"get_analysis.py"

: This python file reads the data files for x(t) and r(t) to calculate the local cost and global cost. For the details, see the comments in the python file.
