# Supplementary material for: Waveforms of molecular oscillations reveal circadian timekeeping mechanisms
Source: Commun Biol. 2018 Nov 26;1:207. doi: 10.1038/s42003-018-0217-1 (PMC6255756; doi:10.1038/s42003-018-0217-1)
Supplement: Supplementary file 4 — Supplementary Software [file 42003_2018_217_MOESM4_ESM.zip › CCA1/real_protein.txt]

-12.000000 77.142857
-8.000000 217.714286
-4.000000 365.142857
0.000000 398.571429
4.000000 229.714286
8.000000 159.428571
12.000000 77.142857
16.000000 217.714286
20.000000 365.142857
24.000000 250.285714
28.000000 229.714286
32.000000 159.428571
36.000000 77.142857
