# Supplementary material for: Waveforms of molecular oscillations reveal circadian timekeeping mechanisms
Source: Commun Biol. 2018 Nov 26;1:207. doi: 10.1038/s42003-018-0217-1 (PMC6255756; doi:10.1038/s42003-018-0217-1)
Supplement: Supplementary file 4 — Supplementary Software [file 42003_2018_217_MOESM4_ESM.zip › CCA1/pixel_protein.txt]

-12 642
-8 478
-4 306
0 267
4 464
8 546
12 642
16 478
20 306
24 440
28 464
32 546
36 642
