# Supplementary material for: Waveforms of molecular oscillations reveal circadian timekeeping mechanisms
Source: Commun Biol. 2018 Nov 26;1:207. doi: 10.1038/s42003-018-0217-1 (PMC6255756; doi:10.1038/s42003-018-0217-1)
Supplement: Supplementary file 4 — Supplementary Software [file 42003_2018_217_MOESM4_ESM.zip › CCA1/spline_protein.txt]

-11.900000 79.840043 26.971859 0
-11.800000 82.597226 27.571826 0
-11.700000 85.412977 28.157509 0
-11.600000 88.285867 28.728906 0
-11.500000 91.214469 29.286019 0
-11.400000 94.197354 29.828847 0
-11.300000 97.233093 30.357390 0
-11.200000 100.320258 30.871648 0
-11.100000 103.457420 31.371621 0
-11.000000 106.643151 31.857309 0
-10.900000 109.876022 32.328713 0
-10.800000 113.154605 32.785831 0
-10.700000 116.477471 33.228665 0
-10.600000 119.843193 33.657214 0
-10.500000 123.250341 34.071478 0
-10.400000 126.697486 34.471457 0
-10.300000 130.183201 34.857151 0
-10.200000 133.706057 35.228560 0
-10.100000 137.264626 35.585685 0
-10.000000 140.857478 35.928524 0
-9.900000 144.483186 36.257079 0
-9.800000 148.140321 36.571348 0
-9.700000 151.827454 36.871333 0
-9.600000 155.543158 37.157033 0
-9.500000 159.286003 37.428449 0
-9.400000 163.054560 37.685579 0
-9.300000 166.847403 37.928424 0
-9.200000 170.663101 38.156985 0
-9.100000 174.500227 38.371260 0
-9.000000 178.357352 38.571251 0
-8.900000 182.233048 38.756957 0
-8.800000 186.125886 38.928378 0
-8.700000 190.034437 39.085514 0
-8.600000 193.957274 39.228366 0
-8.500000 197.892967 39.356932 0
-8.400000 201.840089 39.471214 0
-8.300000 205.797210 39.571210 0
-8.200000 209.762902 39.656922 0
-8.100000 213.735737 39.728349 0
-8.000000 217.714286 39.785491 0
-7.900000 221.697121 39.828348 0
-7.800000 225.682813 39.856920 0
-7.700000 229.669933 39.871208 0
-7.600000 233.657054 39.871210 0
-7.500000 237.642747 39.856928 0
-7.400000 241.625583 39.828361 0
-7.300000 245.604134 39.785508 0
-7.200000 249.576971 39.728371 0
-7.100000 253.542666 39.656950 0
-7.000000 257.499790 39.571243 0
-6.900000 261.446916 39.471251 0
-6.800000 265.382613 39.356975 0
-6.700000 269.305454 39.228413 0
-6.600000 273.214011 39.085567 0
-6.500000 277.106855 38.928436 0
-6.400000 280.982557 38.757020 0
-6.300000 284.839689 38.571319 0
-6.200000 288.676822 38.371333 0
-6.100000 292.492528 38.157063 0
-6.000000 296.285379 37.928507 0
-5.900000 300.053946 37.685667 0
-5.800000 303.796800 37.428542 0
-5.700000 307.512513 37.157132 0
-5.600000 311.199657 36.871437 0
-5.500000 314.856802 36.571457 0
-5.400000 318.482521 36.257192 0
-5.300000 322.075386 35.928642 0
-5.200000 325.633966 35.585808 0
-5.100000 329.156835 35.228688 0
-5.000000 332.642564 34.857284 0
-4.900000 336.089723 34.471595 0
-4.800000 339.496885 34.071621 0
-4.700000 342.862621 33.657362 0
-4.600000 346.185503 33.228818 0
-4.500000 349.464102 32.785990 0
-4.400000 352.696990 32.328876 0
-4.300000 355.882738 31.857478 0
-4.200000 359.019917 31.371795 0
-4.100000 362.107100 30.871826 0
-4.000000 365.142857 30.357573 0
-3.900000 368.125301 29.824436 0
-3.800000 371.050703 29.254019 0
-3.700000 373.914875 28.641723 0
-3.600000 376.713630 27.987548 0
-3.500000 379.442779 27.291493 0
-3.400000 382.098135 26.553559 0
-3.300000 384.675510 25.773746 0
-3.200000 387.170715 24.952054 0
-3.100000 389.579563 24.088482 0
-3.000000 391.897866 23.183032 0
-2.900000 394.121437 22.235702 0
-2.800000 396.246086 21.246493 0
-2.700000 398.267626 20.215405 0
-2.600000 400.181870 19.142437 0
-2.500000 401.984629 18.027591 0
-2.400000 403.671716 16.870865 0
-2.300000 405.238942 15.672260 0
-2.200000 406.682119 14.431776 0
-2.100000 407.997061 13.149413 0
-2.000000 409.179578 11.825170 0
-1.900000 410.225482 10.459048 0
-1.800000 411.130587 9.051047 0
-1.700000 411.890704 7.601167 0
-1.600000 412.501645 6.109408 0
-1.500000 412.959222 4.575769 0
-1.400000 413.259247 3.000252 0
-1.300000 413.397532 1.382855 0
-1.200000 413.369890 -0.276421 0.000669
-1.100000 413.172132 -1.977577 0.004786
-1.000000 412.800071 -3.720611 0.009013
-0.900000 412.249519 -5.505525 0.013355
-0.800000 411.516287 -7.332318 0.017818
-0.700000 410.596188 -9.200990 0.022409
-0.600000 409.485034 -11.111541 0.027135
-0.500000 408.178637 -13.063971 0.032006
-0.400000 406.672809 -15.058281 0.037028
-0.300000 404.963362 -17.094470 0.042212
-0.200000 403.046108 -19.172538 0.047569
-0.100000 400.916860 -21.292485 0.053109
-0.000000 398.571429 -23.454311 0.058846
0.100000 396.007975 -25.634531 0.064732
0.200000 393.234055 -27.739203 0.070541
0.300000 390.259571 -29.744841 0.076218
0.400000 387.094426 -31.651445 0.081767
0.500000 383.748525 -33.459016 0.087190
0.600000 380.231770 -35.167552 0.092490
0.700000 376.554064 -36.777055 0.097667
0.800000 372.725312 -38.287524 0.102723
0.900000 368.755416 -39.698960 0.107657
1.000000 364.654280 -41.011361 0.112466
1.100000 360.431807 -42.224729 0.117150
1.200000 356.097900 -43.339063 0.121705
1.300000 351.662464 -44.354363 0.126128
1.400000 347.135401 -45.270629 0.130412
1.500000 342.526615 -46.087862 0.134553
1.600000 337.846009 -46.806061 0.138543
1.700000 333.103486 -47.425226 0.142374
1.800000 328.308951 -47.945357 0.146037
1.900000 323.472305 -48.366454 0.149523
2.000000 318.603454 -48.688518 0.152819
2.100000 313.712299 -48.911548 0.155912
2.200000 308.808744 -49.035544 0.158789
2.300000 303.902694 -49.060506 0.161435
2.400000 299.004050 -48.986434 0.163832
2.500000 294.122718 -48.813329 0.165962
2.600000 289.268599 -48.541190 0.167807
2.700000 284.451597 -48.170017 0.169343
2.800000 279.681616 -47.699810 0.170550
2.900000 274.968559 -47.130570 0.171403
3.000000 270.322329 -46.462295 0.171877
3.100000 265.752831 -45.694987 0.171945
3.200000 261.269966 -44.828646 0.171580
3.300000 256.883639 -43.863270 0.170752
3.400000 252.603753 -42.798860 0.169431
3.500000 248.440211 -41.635417 0.167587
3.600000 244.402917 -40.372940 0.165190
3.700000 240.501774 -39.011429 0.162208
3.800000 236.746686 -37.550885 0.158612
3.900000 233.147555 -35.991307 0.154371
4.000000 229.714286 -34.332694 0.149458
4.100000 226.453927 -32.603588 0.143974
4.200000 223.362113 -30.918144 0.138422
4.300000 220.431622 -29.304903 0.132943
4.400000 217.655236 -27.763864 0.127559
4.500000 215.025733 -26.295028 0.122288
4.600000 212.535894 -24.898394 0.117149
4.700000 210.178497 -23.573962 0.112162
4.800000 207.946324 -22.321733 0.107344
4.900000 205.832153 -21.141706 0.102713
5.000000 203.828765 -20.033882 0.098288
5.100000 201.928939 -18.998260 0.094084
5.200000 200.125455 -18.034840 0.090118
5.300000 198.411093 -17.143623 0.086405
5.400000 196.778632 -16.324608 0.082959
5.500000 195.220853 -15.577795 0.079796
5.600000 193.730534 -14.903185 0.076927
5.700000 192.300456 -14.300778 0.074367
5.800000 190.923399 -13.770572 0.072126
5.900000 189.592142 -13.312569 0.070217
6.000000 188.299465 -12.926769 0.068650
6.100000 187.038148 -12.613171 0.067436
6.200000 185.800971 -12.371775 0.066586
6.300000 184.580713 -12.202581 0.066110
6.400000 183.370154 -12.105590 0.066017
6.500000 182.162073 -12.080802 0.066319
6.600000 180.949252 -12.128216 0.067026
6.700000 179.724469 -12.247832 0.068148
6.800000 178.480504 -12.439650 0.069698
6.900000 177.210136 -12.703671 0.071687
7.000000 175.906147 -13.039895 0.074130
7.100000 174.561315 -13.448320 0.077041
7.200000 173.168420 -13.928949 0.080436
7.300000 171.720242 -14.481779 0.084334
7.400000 170.209561 -15.106812 0.088754
7.500000 168.629156 -15.804047 0.093721
7.600000 166.971808 -16.573485 0.099259
7.700000 165.230295 -17.415125 0.105399
7.800000 163.397399 -18.328967 0.112174
7.900000 161.465897 -19.315012 0.119623
8.000000 159.428571 -20.373259 0.127789
8.100000 157.280839 -21.477323 0.136554
8.200000 155.028673 -22.521657 0.145274
8.300000 152.680686 -23.479877 0.153784
8.400000 150.245488 -24.351981 0.162081
8.500000 147.731691 -25.137971 0.170160
8.600000 145.147906 -25.837845 0.178010
8.700000 142.502746 -26.451604 0.185622
8.800000 139.804821 -26.979249 0.192978
8.900000 137.062743 -27.420778 0.200060
9.000000 134.285124 -27.776192 0.206845
9.100000 131.480575 -28.045491 0.213305
9.200000 128.657707 -28.228675 0.219409
9.300000 125.825133 -28.325744 0.225120
9.400000 122.991463 -28.336698 0.230396
9.500000 120.165309 -28.261537 0.235189
9.600000 117.355283 -28.100261 0.239446
9.700000 114.569996 -27.852869 0.243108
9.800000 111.818060 -27.519363 0.246108
9.900000 109.108086 -27.099742 0.248375
10.000000 106.448685 -26.594005 0.249829
10.100000 103.848470 -26.002154 0.250386
10.200000 101.316051 -25.324187 0.249952
10.300000 98.860040 -24.560106 0.248433
10.400000 96.489050 -23.709909 0.245726
10.500000 94.211690 -22.773598 0.241728
10.600000 92.036573 -21.751171 0.236332
10.700000 89.972310 -20.642629 0.229433
10.800000 88.027513 -19.447972 0.220931
10.900000 86.210793 -18.167200 0.210730
11.000000 84.530761 -16.800313 0.198748
11.100000 82.996030 -15.347311 0.184916
11.200000 81.615211 -13.808194 0.169187
11.300000 80.396914 -12.182962 0.151535
11.400000 79.349753 -10.471615 0.131968
11.500000 78.482338 -8.674153 0.110524
11.600000 77.803280 -6.790576 0.087279
11.700000 77.321192 -4.820883 0.062349
11.800000 77.044684 -2.765076 0.035889
11.900000 76.982369 -0.623154 0.008095
12.000000 77.142857 1.604884 0
12.100000 77.532458 3.896004 0
12.200000 78.148265 6.158077 0
12.300000 78.985072 8.368071 0
12.400000 80.037671 10.525986 0
12.500000 81.300853 12.631822 0
12.600000 82.769411 14.685578 0
12.700000 84.438136 16.687255 0
12.800000 86.301822 18.636853 0
12.900000 88.355259 20.534371 0
13.000000 90.593240 22.379810 0
13.100000 93.010557 24.173170 0
13.200000 95.602002 25.914451 0
13.300000 98.362367 27.603653 0
13.400000 101.286445 29.240775 0
13.500000 104.369027 30.825818 0
13.600000 107.604905 32.358781 0
13.700000 110.988871 33.839666 0
13.800000 114.515718 35.268471 0
13.900000 118.180238 36.645197 0
14.000000 121.977222 37.969844 0
14.100000 125.901464 39.242411 0
14.200000 129.947754 40.462899 0
14.300000 134.110884 41.631308 0
14.400000 138.385648 42.747638 0
14.500000 142.766837 43.811889 0
14.600000 147.249243 44.824060 0
14.700000 151.827658 45.784152 0
14.800000 156.496875 46.692164 0
14.900000 161.251684 47.548098 0
15.000000 166.086880 48.351952 0
15.100000 170.997252 49.103727 0
15.200000 175.977594 49.803422 0
15.300000 181.022698 50.451039 0
15.400000 186.127356 51.046576 0
15.500000 191.286359 51.590034 0
15.600000 196.494501 52.081413 0
15.700000 201.746572 52.520712 0
15.800000 207.037365 52.907932 0
15.900000 212.361672 53.243073 0
16.000000 217.714286 53.526135 0
16.100000 223.089527 53.752414 0
16.200000 228.479837 53.903098 0
16.300000 233.877185 53.973484 0
16.400000 239.273543 53.963573 0
16.500000 244.660879 53.873363 0
16.600000 250.031164 53.702855 0
16.700000 255.376369 53.452049 0
16.800000 260.688464 53.120945 0
16.900000 265.959418 52.709543 0
17.000000 271.181203 52.217843 0
17.100000 276.345787 51.645845 0
17.200000 281.445142 50.993549 0
17.300000 286.471238 50.260955 0
17.400000 291.416044 49.448063 0
17.500000 296.271531 48.554873 0
17.600000 301.029670 47.581385 0
17.700000 305.682429 46.527599 0
17.800000 310.221781 45.393514 0
17.900000 314.639694 44.179132 0
18.000000 318.928139 42.884452 0
18.100000 323.079087 41.509473 0
18.200000 327.084506 40.054197 0
18.300000 330.936368 38.518622 0
18.400000 334.626643 36.902750 0
18.500000 338.147301 35.206579 0
18.600000 341.490312 33.430111 0
18.700000 344.647647 31.573344 0
18.800000 347.611275 29.636279 0
18.900000 350.373166 27.618917 0
19.000000 352.925292 25.521256 0
19.100000 355.259622 23.343297 0
19.200000 357.368126 21.085040 0
19.300000 359.242774 18.746486 0
19.400000 360.875538 16.327633 0
19.500000 362.258386 13.828482 0
19.600000 363.383289 11.249033 0
19.700000 364.242218 8.589286 0
19.800000 364.827142 5.849241 0
19.900000 365.130031 3.028898 0
20.000000 365.142857 0.128256 0
20.100000 364.860943 -2.819141 0.007727
20.200000 364.293030 -5.679130 0.015589
20.300000 363.451213 -8.418170 0.023162
20.400000 362.347587 -11.036259 0.030458
20.500000 360.994247 -13.533398 0.037489
20.600000 359.403289 -15.909587 0.044267
20.700000 357.586806 -18.164827 0.050798
20.800000 355.556894 -20.299116 0.057091
20.900000 353.325649 -22.312455 0.063150
21.000000 350.905164 -24.204845 0.068978
21.100000 348.307536 -25.976284 0.074579
21.200000 345.544859 -27.626773 0.079951
21.300000 342.629227 -29.156313 0.085096
21.400000 339.572737 -30.564902 0.090010
21.500000 336.387483 -31.852542 0.094690
21.600000 333.085560 -33.019231 0.099131
21.700000 329.679063 -34.064971 0.103328
21.800000 326.180087 -34.989760 0.107271
21.900000 322.600727 -35.793600 0.110953
22.000000 318.953078 -36.476489 0.114363
22.100000 315.249235 -37.038429 0.117489
22.200000 311.501293 -37.479419 0.120319
22.300000 307.721347 -37.799458 0.122837
22.400000 303.921492 -37.998548 0.125028
22.500000 300.113823 -38.076688 0.126874
22.600000 296.310436 -38.033877 0.128358
22.700000 292.523424 -37.870117 0.129460
22.800000 288.764883 -37.585407 0.130159
22.900000 285.046909 -37.179747 0.130434
23.000000 281.381595 -36.653136 0.130261
23.100000 277.781037 -36.005576 0.129619
23.200000 274.257331 -35.237066 0.128482
23.300000 270.822570 -34.347606 0.126827
23.400000 267.488851 -33.337196 0.124630
23.500000 264.268267 -32.205836 0.121868
23.600000 261.172915 -30.953526 0.118517
23.700000 258.214888 -29.580266 0.114557
23.800000 255.406282 -28.086056 0.109966
23.900000 252.759193 -26.470896 0.104728
24.000000 250.285714 -24.734786 0.098826
24.100000 247.994772 -22.909420 0.092379
24.200000 245.882615 -21.121576 0.085901
24.300000 243.942320 -19.402948 0.079539
24.400000 242.166966 -17.753537 0.073311
24.500000 240.549632 -16.173342 0.067235
24.600000 239.083396 -14.662362 0.061327
24.700000 237.761336 -13.220599 0.055604
24.800000 236.576531 -11.848053 0.050081
24.900000 235.522058 -10.544722 0.044772
25.000000 234.590998 -9.310607 0.039689
25.100000 233.776427 -8.145709 0.034844
25.200000 233.071424 -7.050027 0.030248
25.300000 232.469068 -6.023561 0.025911
25.400000 231.962437 -5.066311 0.021841
25.500000 231.544609 -4.178277 0.018045
25.600000 231.208663 -3.359460 0.014530
25.700000 230.947677 -2.609858 0.011301
25.800000 230.754730 -1.929473 0.008362
25.900000 230.622900 -1.318304 0.005716
26.000000 230.545265 -0.776351 0.003367
26.100000 230.514903 -0.303614 0.001317
26.200000 230.524894 0.099906 0
26.300000 230.568315 0.434211 0
26.400000 230.638245 0.699299 0
26.500000 230.727762 0.895171 0
26.600000 230.829945 1.021827 0
26.700000 230.937871 1.079267 0
26.800000 231.044620 1.067491 0
26.900000 231.143270 0.986498 0
27.000000 231.226899 0.836290 0
27.100000 231.288586 0.616865 0
27.200000 231.321408 0.328224 0
27.300000 231.318445 -0.029633 0.000128
27.400000 231.272774 -0.456707 0.001975
27.500000 231.177475 -0.952996 0.004122
27.600000 231.025624 -1.518502 0.006573
27.700000 230.810302 -2.153223 0.009329
27.800000 230.524586 -2.857161 0.012394
27.900000 230.161554 -3.630316 0.015773
28.000000 229.714286 -4.472686 0.019471
28.100000 229.177361 -5.369250 0.023428
28.200000 228.551368 -6.259922 0.027390
28.300000 227.838401 -7.129679 0.031293
28.400000 227.040548 -7.978522 0.035141
28.500000 226.159903 -8.806449 0.038939
28.600000 225.198557 -9.613463 0.042689
28.700000 224.158601 -10.399561 0.046394
28.800000 223.042127 -11.164745 0.050057
28.900000 221.851225 -11.909014 0.053680
29.000000 220.587988 -12.632368 0.057267
29.100000 219.254507 -13.334808 0.060819
29.200000 217.852874 -14.016333 0.064339
29.300000 216.385180 -14.676944 0.067828
29.400000 214.853516 -15.316640 0.071289
29.500000 213.259974 -15.935421 0.074723
29.600000 211.606645 -16.533287 0.078132
29.700000 209.895621 -17.110239 0.081518
29.800000 208.128993 -17.666276 0.084881
29.900000 206.308853 -18.201399 0.088224
30.000000 204.437293 -18.715607 0.091547
30.100000 202.516403 -19.208900 0.094851
30.200000 200.548275 -19.681279 0.098137
30.300000 198.535001 -20.132743 0.101407
30.400000 196.478671 -20.563292 0.104659
30.500000 194.381379 -20.972926 0.107896
30.600000 192.245214 -21.361646 0.111117
30.700000 190.072269 -21.729451 0.114322
30.800000 187.864635 -22.076342 0.117512
30.900000 185.624403 -22.402318 0.120686
31.000000 183.353665 -22.707379 0.123845
31.100000 181.054513 -22.991526 0.126987
31.200000 178.729037 -23.254758 0.130112
31.300000 176.379329 -23.497075 0.133219
31.400000 174.007481 -23.718478 0.136307
31.500000 171.615585 -23.918966 0.139375
31.600000 169.205731 -24.098539 0.142422
31.700000 166.780011 -24.257198 0.145444
31.800000 164.340517 -24.394942 0.148441
31.900000 161.889340 -24.511771 0.151411
32.000000 159.428571 -24.607686 0.154349
32.100000 156.960303 -24.682686 0.157254
32.200000 154.486626 -24.736771 0.160122
32.300000 152.009632 -24.769942 0.162950
32.400000 149.531412 -24.782198 0.165732
32.500000 147.054058 -24.773539 0.168466
32.600000 144.579661 -24.743966 0.171144
32.700000 142.110314 -24.693478 0.173763
32.800000 139.648106 -24.622075 0.176315
32.900000 137.195130 -24.529758 0.178795
33.000000 134.753478 -24.416526 0.181194
33.100000 132.325240 -24.282379 0.183505
33.200000 129.912508 -24.127318 0.185720
33.300000 127.517374 -23.951342 0.187828
33.400000 125.141929 -23.754451 0.189820
33.500000 122.788264 -23.536646 0.191685
33.600000 120.458471 -23.297926 0.193410
33.700000 118.154642 -23.038292 0.194984
33.800000 115.878868 -22.757743 0.196393
33.900000 113.633240 -22.456279 0.197621
34.000000 111.419850 -22.133900 0.198653
34.100000 109.240789 -21.790607 0.199473
34.200000 107.098149 -21.426399 0.200063
34.300000 104.994022 -21.041276 0.200405
34.400000 102.930498 -20.635239 0.200477
34.500000 100.909669 -20.208287 0.200261
34.600000 98.933627 -19.760421 0.199734
34.700000 97.004463 -19.291640 0.198874
34.800000 95.124269 -18.801944 0.197657
34.900000 93.295135 -18.291333 0.196059
35.000000 91.519155 -17.759808 0.194056
35.100000 89.798418 -17.207368 0.191622
35.200000 88.135016 -16.634014 0.188733
35.300000 86.531042 -16.039745 0.185364
35.400000 84.988586 -15.424561 0.181490
35.500000 83.509739 -14.788463 0.177087
35.600000 82.096594 -14.131449 0.172132
35.700000 80.751242 -13.453522 0.166605
35.800000 79.475774 -12.754679 0.160485
35.900000 78.272282 -12.034922 0.153757
